# Supplementary material for: CDK4/6 inhibition synergizes with inhibition of P21-Activated Kinases (PAKs) in lung cancer cell lines
Source: PLoS One. 2021 Jun 17;16(6):e0252927. doi: 10.1371/journal.pone.0252927 (PMC8211232; doi:10.1371/journal.pone.0252927)
Supplement: S1 Table — Key driver mutations and wild-type genes are highlighted. The information provided is based on data downloaded from the cancer cell line encyclopedia (https://portals.broadinstitute.org/ccle). (XLSX) [file pone.0252927.s010.xlsx]

## Sheet: Sheet2
Genotypes of cell line used in this study based on the cancer cell line encylopedia (https://portals.broadinstitute.org/ccle).
Cell line	H157	H332	H1299	H2170	HCC4006	A427	H1648	HCC827	H1437	H1944	H2172
Histology	Lung squamous cell carcinoma	Lung adenocarcinoma	Lung large cell carcinoma	Lung squamous cell carcinoma	Lung Adenocarcinoma	Lung Adenocarcoma Lung adenocarcinoma	Lung Adenocarcinoma	Lung Adenocarcinoma	Lung Adenocarcinoma	Lung Adenocarcinoma	Lung non-small cell carcinoma
Expasy Link	https://web.expasy.org/cellosaurus/CVCL_0463	https://web.expasy.org/cellosaurus/CVCL_1556	https://web.expasy.org/cellosaurus/CVCL_0060	https://web.expasy.org/cellosaurus/CVCL_1535	https://web.expasy.org/cellosaurus/CVCL_1269	https://web.expasy.org/cellosaurus/CVCL_1055	https://web.expasy.org/cellosaurus/CVCL_1482	https://web.expasy.org/cellosaurus/CVCL_2063	https://web.expasy.org/cellosaurus/CVCL_1472	https://web.expasy.org/cellosaurus/CVCL_1508	https://web.expasy.org/cellosaurus/CVCL_1537
Key Mutations	KRAS; CDKN2A; TP53	CDKN2B; CDKN2D: TP53	NRAS: TP53	CDKN2A;CDKN2B; TP53: KEAP!	EGFR	CTNNB1; KRAS	TP53	EGFR; TP54	TP53	ATR: KRAS: STK11	EGRF
Key WT genes	RB1	RB1	RB1	RB1	RB1	RB1	RB1	RB1	RB1	RB1	RB1 null
CCLE Driver Mutations (1=present)	Not available	NCIH322	NCIH1299	NCIH2170	HCC4006	not available	NCIH1648	HCC827	NCIH1437	NCIH1944	NCIH2172
A1BG_AMP		0	0	1	0		0	0	1	1	0
A1BG_DEL		0	0	0	0		0	0	1	0	1
A1BG-AS1_AMP		0	0	1	0		0	0	1	0	0
A1BG-AS1_DEL		0	0	0	0		0	0	1	0	0
A1CF_AMP		0	0	0	0		0	1	1	0	0
A1CF_DEL		0	0	0	0		0	0	1	0	0
A2LD1_AMP		0	0	0	0		0	0	1	0	0
A2LD1_DEL		0	0	0	0		0	0	1	0	0
A2M_AMP		0	0	0	0		0	0	1	0	0
A2M_DEL		0	0	0	0		0	0	1	0	0
A2M-AS1_AMP		0	0	0	0		0	0	1	1	0
A2M-AS1_DEL		0	0	0	0		0	0	1	0	0
A2ML1_AMP		0	0	0	0		0	0	1	0	0
A2ML1_DEL		0	0	0	0		0	0	1	0	0
A2MP1_AMP		0	0	0	0		0	0	1	1	0
A2MP1_DEL		0	0	0	0		0	0	1	0	0
A4GALT_AMP		0	0	0	0		0	0	1	0	0
A4GALT_DEL		0	0	0	0		0	0	1	1	1
A4GNT_AMP		0	0	0	0		0	0	1	1	0
A4GNT_DEL		0	0	0	0		0	0	1	0	1
AA06_AMP		0	0	0	0		0	0	1	0	0
AA06_DEL		0	1	0	0		0	0	1	0	0
AAAS_AMP		0	0	0	0		0	0	1	0	0
AAAS_DEL		0	0	0	0		0	0	1	0	0
AACS_AMP		0	0	0	0		0	0	1	0	1
AACS_DEL		0	0	0	0		0	0	1	0	1
AACSP1_AMP		0	0	0	0		0	0	1	0	0
AACSP1_DEL		0	0	0	0		0	0	1	0	1
AADAC_AMP		0	0	0	0		1	1	1	0	0
AADAC_DEL		0	0	0	0		1	1	1	1	1
AADACL2_AMP		0	0	0	0		0	0	1	0	0
AADACL2_DEL		0	0	0	0		0	0	1	0	0
AADACL3_AMP		0	0	0	0		0	0	1	0	0
AADACL3_DEL		0	0	0	0		0	0	1	0	0
AADACL4_AMP		0	0	0	0		0	0	1	0	0
AADACL4_DEL		0	0	0	1		0	0	1	0	0
AADAT_AMP		0	0	0	1		0	0	1	0	0
AADAT_DEL		1	1	0	0		0	0	1	0	0
AAED1_AMP		0	0	0	1		0	0	1	0	0
AAED1_DEL		0	0	0	0		0	0	1	0	0
AAGAB_AMP		0	0	0	1		0	0	1	0	0
AAGAB_DEL		0	0	0	1		0	0	1	0	0
AAK1_AMP		0	0	0	0		0	0	1	0	0
AAK1_DEL		0	0	0	0		1	0	1	1	0
AAK1_MUT		0	0	0	0		1	1	1	1	0
AAMP_AMP		0	0	0	0		0	0	1	0	0
AAMP_DEL		0	0	0	0		0	0	1	0	0
AANAT_AMP		0	0	0	0		0	0	1	0	0
AANAT_DEL		0	0	0	0		0	0	1	0	0
AAR2_AMP		0	0	0	0		0	0	1	0	0
AAR2_DEL		0	0	0	0		0	0	1	0	0
AARD_AMP		1	0	0	0		0	0	1	0	0
AARD_DEL		0	0	0	0		0	0	1	1	1
AARS_AMP		1	0	0	0		0	0	1	1	0
AARS_DEL		0	0	0	0		1	1	1	1	0
AARS2_AMP		0	0	0	0		0	0	1	0	0
AARS2_DEL		0	0	0	0		1	0	1	1	0
AARSD1_AMP		0	0	0	0		1	0	1	0	0
AARSD1_DEL		0	0	0	0		0	0	1	0	0
AASDH_AMP		1	0	0	0		0	0	1	1	0
AASDH_DEL		0	0	0	0		0	0	1	0	0
AASDHPPT_AMP		0	0	0	0		0	0	1	1	1
AASDHPPT_DEL		0	0	0	0		0	0	1	0	0
AASS_AMP		0	0	0	0		0	0	1	0	0
AASS_DEL		0	0	0	0		1	1	1	1	0
AATF_AMP		0	0	0	1		0	0	1	1	1
AATF_DEL		0	1	0	0		0	0	1	0	0
AATK_AMP		0	0	0	0		1	0	1	1	0
AATK_DEL		0	0	0	0		0	0	1	0	0
AATK_MUT		0	0	0	0		0	0	1	0	0
AATK-AS1_AMP		0	0	0	0		0	1	1	0	0
AATK-AS1_DEL		0	0	0	0		0	0	1	0	0
ABAT_AMP		0	0	0	0		0	0	1	0	0
ABAT_DEL		0	0	0	0		0	0	1	0	0
ABCA1_AMP		0	0	0	0		0	0	1	0	0
ABCA1_DEL		0	0	0	1		0	0	1	0	0
ABCA10_AMP		0	0	0	1		0	0	1	0	0
ABCA10_DEL		1	0	0	0		0	1	1	1	0
ABCA11P_AMP		0	0	0	1		0	0	1	0	0
ABCA11P_DEL		0	0	0	0		0	0	1	1	0
ABCA12_AMP		0	0	0	1		0	0	1	0	0
ABCA12_DEL		0	0	0	0		1	1	1	1	0
ABCA13_AMP		0	0	0	0		0	0	1	0	0
ABCA13_DEL		0	1	0	0		0	0	1	1	0
ABCA17P_AMP		0	0	0	1		0	0	1	0	0
ABCA17P_DEL		0	0	0	0		0	0	1	0	0
ABCA2_AMP		0	0	0	0		0	0	1	0	0
ABCA2_DEL		0	0	0	1		0	0	1	0	0
ABCA3_AMP		0	0	0	0		0	1	1	0	0
ABCA3_DEL		0	0	0	0		0	0	1	1	1
ABCA3_MUT		0	0	0	0		0	0	1	0	0
ABCA4_AMP		1	0	0	0		0	0	1	0	0
ABCA4_DEL		0	0	0	0		0	0	1	0	0
ABCA5_AMP		0	0	0	0		0	0	1	0	0
ABCA5_DEL		1	0	0	0		0	0	1	0	0
ABCA6_AMP		0	0	0	0		0	0	1	0	0
ABCA6_DEL		0	0	0	1		0	0	1	1	1
ABCA7_AMP		0	0	0	0		0	0	1	0	0
ABCA7_DEL		1	0	0	0		0	0	1	0	0
ABCA8_AMP		0	0	0	0		0	1	1	0	0
ABCA8_DEL		1	0	0	0		0	0	1	1	0
ABCA9_AMP		0	0	0	0		0	0	1	0	0
ABCA9_DEL		0	0	0	0		0	0	1	0	0
ABCB1_AMP		0	0	0	0		0	0	1	1	0
ABCB1_DEL		0	0	0	1		1	0	1	0	0
ABCB10_AMP		0	0	0	0		0	0	1	0	0
ABCB10_DEL		0	0	0	0		0	0	1	1	1
ABCB11_AMP		1	0	0	0		0	0	1	0	0
ABCB11_DEL		0	0	0	0		0	0	1	1	1
ABCB4_AMP		0	0	0	0		0	0	1	0	0
ABCB4_DEL		0	0	0	0		0	0	1	0	0
ABCB5_AMP		0	0	0	1		0	0	1	0	0
ABCB5_DEL		0	0	0	0		0	0	1	0	0
ABCB6_AMP		0	0	0	0		0	0	1	0	0
ABCB6_DEL		0	0	0	0		0	0	1	0	0
ABCB7_AMP		0	0	0	0		0	0	1	0	0
ABCB7_DEL		1	0	0	0		0	0	1	1	0
ABCB8_AMP		0	0	0	0		0	0	1	0	0
ABCB8_DEL		0	0	0	0		0	0	1	0	0
ABCB9_AMP		0	0	0	0		1	0	1	1	0
ABCB9_DEL		0	0	0	0		0	0	1	0	0
ABCC1_AMP		0	0	0	0		0	0	1	0	0
ABCC1_DEL		0	0	0	0		0	0	1	1	1
ABCC10_AMP		0	0	0	0		1	0	1	1	0
ABCC10_DEL		1	0	0	0		0	0	1	1	0
ABCC11_AMP		0	0	0	0		0	0	1	0	0
ABCC11_DEL		0	0	0	0		0	0	1	0	0
ABCC12_AMP		0	0	0	0		0	0	1	0	0
ABCC12_DEL		0	0	0	0		0	0	1	1	1
ABCC13_AMP		1	0	0	0		0	0	1	0	0
ABCC13_DEL		0	0	0	0		0	0	1	1	1
ABCC2_AMP		0	0	0	1		0	0	1	0	0
ABCC2_DEL		0	0	0	0		0	1	1	0	0
ABCC3_AMP		1	0	0	0		0	1	1	1	0
ABCC3_DEL		1	0	0	0		0	1	1	0	0
ABCC3_MUT		0	0	0	0		0	0	1	0	0
ABCC4_AMP		0	0	0	0		0	1	1	1	0
ABCC4_DEL		0	0	0	0		1	1	1	1	0
ABCC4_MUT		0	0	0	0		1	0	1	1	0
ABCC5_AMP		0	0	0	0		1	1	1	1	0
ABCC5_DEL		0	0	0	1		0	0	1	1	1
ABCC5-AS1_AMP		1	0	0	0		0	0	1	1	0
ABCC5-AS1_DEL		0	0	0	0		1	0	1	1	0
ABCC6_AMP		0	0	0	0		0	0	1	0	0
ABCC6_DEL		0	0	0	0		1	0	1	1	0
ABCC6P1_AMP		0	0	0	0		0	0	1	0	0
ABCC6P1_DEL		0	0	0	0		0	0	1	0	0
ABCC6P2_AMP		0	0	0	0		1	0	1	1	0
ABCC6P2_DEL		0	0	0	0		1	0	1	1	1
ABCC8_AMP		1	0	0	0		0	0	1	1	0
ABCC8_DEL		1	0	0	0		0	0	1	0	0
ABCC9_AMP		0	0	0	0		0	0	1	0	0
ABCC9_DEL		0	0	0	0		0	0	1	0	0
ABCD1_AMP		0	0	0	0		0	0	1	0	0
ABCD1_DEL		1	0	0	0		0	1	1	0	0
ABCD2_AMP		0	1	0	0		0	0	1	0	0
ABCD2_DEL		0	0	0	0		0	0	1	0	0
ABCD3_AMP		0	0	0	0		0	0	1	0	0
ABCD3_DEL		0	0	0	0		0	0	1	0	0
ABCD4_AMP		0	0	0	0		0	0	1	0	0
ABCD4_DEL		0	0	0	0		0	0	1	0	0
ABCE1_AMP		0	0	0	0		1	1	1	1	0
ABCE1_DEL		0	0	0	0		0	0	1	0	0
ABCF1_AMP		0	0	0	0		0	0	1	0	0
ABCF1_DEL		0	0	0	0		0	0	1	0	0
ABCF2_AMP		0	0	0	0		0	0	1	0	0
ABCF2_DEL		0	0	0	0		0	0	1	0	0
ABCF3_AMP		0	0	0	0		0	0	1	0	0
ABCF3_DEL		1	0	0	0		0	0	1	1	0
ABCG1_AMP		0	0	0	0		0	0	1	0	0
ABCG1_DEL		0	0	0	0		0	0	1	1	1
ABCG2_AMP		0	0	0	0		0	0	1	0	0
ABCG2_DEL		0	0	0	0		0	0	1	0	0
ABCG4_AMP		0	0	0	0		0	0	1	0	0
ABCG4_DEL		0	0	0	0		0	0	1	0	0
ABCG5_AMP		0	0	0	0		0	0	1	1	1
ABCG5_DEL		0	0	0	0		0	0	1	0	0
ABCG8_AMP		0	0	0	0		1	0	1	0	0
ABCG8_DEL		0	0	0	0		0	0	1	0	0
ABHD1_AMP		0	0	0	0		0	0	1	0	0
ABHD1_DEL		1	0	0	0		1	0	1	1	1
ABHD10_AMP		0	0	0	0		0	0	1	1	1
ABHD10_DEL		0	0	0	0		0	0	1	0	0
ABHD11_AMP		0	0	0	0		0	0	1	0	0
ABHD11_DEL		0	0	0	0		0	0	1	0	0
ABHD11-AS1_AMP		1	0	0	0		0	0	1	0	0
ABHD11-AS1_DEL		0	0	0	0		1	0	1	0	0
ABHD12_AMP		0	0	0	0		0	0	1	0	0
ABHD12_DEL		0	0	0	0		0	0	1	0	0
ABHD12B_AMP		0	0	0	0		0	0	1	0	0
ABHD12B_DEL		0	0	0	0		0	0	1	0	0
ABHD13_AMP		0	0	0	0		0	0	1	1	0
ABHD13_DEL		0	0	0	0		0	0	1	1	0
ABHD14A_AMP		0	0	0	0		0	0	1	1	1
ABHD14A_DEL		0	0	0	0		0	0	1	0	0
ABHD14A-ACY1_AMP		0	0	0	0		0	0	1	0	0
ABHD14A-ACY1_DEL		0	0	0	0		0	0	1	0	0
ABHD14B_AMP		0	0	0	0		0	0	1	0	0
ABHD14B_DEL		0	0	0	0		0	0	1	0	0
ABHD15_AMP		1	0	0	0		0	0	1	1	0
ABHD15_DEL		1	0	0	0		0	0	1	1	0
ABHD16A_AMP		0	0	0	0		0	0	1	0	0
ABHD16A_DEL		0	0	0	0		0	0	1	0	0
ABHD16B_AMP		0	0	0	0		0	0	1	0	0
ABHD16B_DEL		0	0	0	0		0	0	1	0	0
ABHD2_AMP		0	0	0	0		0	0	1	1	1
ABHD2_DEL		0	0	0	0		0	0	1	0	0
ABHD3_AMP		0	0	0	0		0	0	1	0	0
ABHD3_DEL		0	0	0	0		0	0	1	0	0
ABHD4_AMP		1	0	0	0		0	0	1	1	0
ABHD4_DEL		0	0	0	0		0	0	1	0	0
ABHD5_AMP		0	0	0	0		0	0	1	1	0
ABHD5_DEL		0	0	0	0		0	0	1	0	0
ABHD6_AMP		1	0	0	0		0	1	1	1	0
ABHD6_DEL		0	0	0	0		0	0	1	0	0
ABHD8_AMP		0	0	0	0		0	0	1	0	0
ABHD8_DEL		0	0	0	0		1	0	1	1	0
ABI1_AMP		0	0	0	0		0	0	1	0	0
ABI1_DEL		0	0	0	0		0	0	1	0	0
ABI1_MUT		1	0	0	0		0	0	1	0	0
ABI2_AMP		1	0	0	0		0	0	1	0	0
ABI2_DEL		0	1	0	0		0	0	1	0	0
ABI3_AMP		0	0	0	0		0	0	1	0	0
ABI3_DEL		0	0	0	0		0	0	1	1	0
ABI3BP_AMP		0	0	0	0		0	0	1	1	1
ABI3BP_DEL		0	0	0	0		0	0	1	0	0
ABL1_AMP		0	0	0	0		0	0	1	0	0
ABL1_DEL		0	0	0	0		0	0	1	0	0
ABL1_MUT		0	0	0	1		0	0	1	0	0
ABL2_AMP		0	0	0	0		0	0	1	0	0
ABL2_DEL		0	0	0	0		0	0	1	0	0
ABL2_MUT		0	0	0	0		0	0	1	0	0
ABLIM1_AMP		0	0	0	1		0	0	1	0	0
ABLIM1_DEL		0	0	0	0		0	0	1	0	0
ABLIM2_AMP		0	0	0	0		0	0	1	0	0
ABLIM2_DEL		0	1	0	0		0	0	1	0	0
ABLIM3_AMP		0	0	0	0		0	0	1	0	0
ABLIM3_DEL		0	0	0	0		0	0	1	0	0
ABO_AMP		0	0	0	0		0	0	1	0	0
ABO_DEL		0	0	0	0		0	0	1	0	0
ABP1_AMP		0	0	0	0		0	0	1	0	0
ABP1_DEL		0	0	0	0		0	0	1	0	0
ABR_AMP		0	0	0	0		0	0	1	0	0
ABR_DEL		0	0	0	0		0	0	1	0	0
ABRA_AMP		0	1	0	0		0	0	1	0	0
ABRA_DEL		0	0	0	0		0	0	1	0	0
ABRACL_AMP		0	0	0	0		0	0	1	0	0
ABRACL_DEL		0	0	0	0		0	0	1	0	0
ABT1_AMP		0	0	0	0		0	0	1	0	0
ABT1_DEL		0	0	0	0		1	0	1	1	1
ABTB1_AMP		1	0	0	0		1	0	1	1	1
ABTB1_DEL		0	0	0	0		0	0	1	0	0
ABTB2_AMP		1	0	0	0		1	0	1	1	1
ABTB2_DEL		0	0	0	0		0	0	1	0	0
ACAA1_AMP		0	0	0	0		0	0	1	0	0
ACAA1_DEL		0	0	0	0		0	0	1	0	0
ACAA2_AMP		0	0	0	0		0	0	1	0	0
ACAA2_DEL		0	0	0	0		0	0	1	0	0
ACACA_AMP		0	0	0	0		0	0	1	0	0
ACACA_DEL		0	1	0	0		0	0	1	0	0
ACACA_MUT		0	0	0	0		0	0	1	0	0
ACACB_AMP		0	0	0	0		0	0	1	0	0
ACACB_DEL		0	0	0	0		0	0	1	0	0
ACACB_MUT		0	1	1	0		0	0	1	1	1
ACAD10_AMP		0	0	0	1		0	0	1	1	1
ACAD10_DEL		0	1	0	0		0	0	1	1	1
ACAD11_AMP		0	0	0	1		0	0	1	1	1
ACAD11_DEL		1	0	0	0		0	0	1	0	0
ACAD8_AMP		1	0	0	0		0	0	1	1	0
ACAD8_DEL		0	0	0	0		1	0	1	1	0
ACAD9_AMP		0	0	0	0		0	1	1	0	0
ACAD9_DEL		1	0	0	0		0	0	1	1	0
ACADL_AMP		0	0	0	0		0	0	1	0	0
ACADL_DEL		0	0	0	0		1	0	1	1	0
ACADM_AMP		0	0	0	0		0	0	1	1	0
ACADM_DEL		0	0	0	0		0	0	1	0	0
ACADS_AMP		0	0	0	0		0	0	1	0	0
ACADS_DEL		0	0	0	0		0	0	1	0	0
ACADSB_AMP		0	0	0	0		0	0	1	0	0
ACADSB_DEL		0	0	0	0		0	0	1	0	0
ACADVL_AMP		0	0	0	1		0	0	1	0	0
ACADVL_DEL		0	0	0	0		0	0	1	0	0
ACAN_AMP		0	0	0	0		0	0	1	0	0
ACAN_DEL		0	0	0	0		0	0	1	0	0
ACAP1_AMP		0	0	0	0		0	0	1	0	0
ACAP1_DEL		0	0	0	0		0	0	1	0	0
ACAP2_AMP		0	0	0	0		0	0	1	0	0
ACAP2_DEL		0	0	0	0		0	0	1	0	0
ACAP3_AMP		0	0	0	0		0	0	1	0	0
ACAP3_DEL		0	0	0	0		0	0	1	0	0
ACAT1_AMP		0	0	0	0		0	0	1	0	0
ACAT1_DEL		0	0	0	0		0	0	1	0	0
ACAT2_AMP		0	0	0	0		0	0	1	0	0
ACAT2_DEL		0	0	0	0		0	0	1	0	0
ACBD3_AMP		0	0	0	0		0	0	1	0	0
ACBD3_DEL		0	0	0	0		0	0	1	0	0
ACBD4_AMP		0	0	0	0		0	0	1	0	0
ACBD4_DEL		0	0	0	0		0	0	1	0	0
ACBD5_AMP		0	0	0	0		0	0	1	0	0
ACBD5_DEL		0	0	0	0		0	0	1	0	0
ACBD6_AMP		0	0	0	0		0	0	1	0	0
ACBD6_DEL		0	0	0	0		0	0	1	0	0
ACBD7_AMP		0	0	0	0		0	1	1	0	1
ACBD7_DEL		0	0	0	0		0	0	1	0	0
ACCS_AMP		0	0	0	0		0	0	1	0	0
ACCS_DEL		0	0	0	1		0	0	1	1	1
ACCSL_AMP		0	0	0	0		0	0	1	1	1
ACCSL_DEL		0	0	0	0		0	0	1	1	1
ACD_AMP		0	0	0	0		0	0	1	1	1
ACD_DEL		1	0	0	0		0	0	1	1	0
ACE_AMP		1	0	0	0		0	0	1	1	0
ACE_DEL		0	0	0	0		1	1	1	1	0
ACE2_AMP		1	0	0	0		0	1	1	0	0
ACE2_DEL		1	0	0	0		0	0	1	0	0
ACER1_AMP		1	0	0	0		0	1	1	1	0
ACER1_DEL		0	0	0	0		0	1	1	0	0
ACER2_AMP		1	0	0	0		0	0	1	0	0
ACER2_DEL		0	0	0	0		0	0	1	1	0
ACER3_AMP		0	0	0	0		0	0	1	1	0
ACER3_DEL		1	0	0	0		0	0	1	1	0
ACHE_AMP		0	0	0	0		0	0	1	0	0
ACHE_DEL		0	0	0	0		1	1	1	1	0
ACIN1_AMP		0	0	0	0		1	0	1	0	0
ACIN1_DEL		0	0	0	0		0	0	1	0	0
ACLY_AMP		0	0	0	1		0	0	1	1	1
ACLY_DEL		0	1	0	0		0	0	1	0	0
ACMSD_AMP		0	0	0	0		0	0	1	0	0
ACMSD_DEL		0	0	0	0		0	0	1	0	0
ACN9_AMP		0	0	0	0		0	0	1	0	0
ACN9_DEL		0	0	0	0		0	0	1	0	0
ACO1_AMP		1	0	0	0		0	0	1	0	0
ACO1_DEL		0	0	0	0		1	0	1	1	0
ACO2_AMP		0	0	0	0		0	0	1	1	1
ACO2_DEL		0	0	0	0		0	0	1	1	0
ACOT1_AMP		1	1	0	0		0	0	1	1	0
ACOT1_DEL		1	0	0	0		0	0	1	0	0
ACOT11_AMP		0	0	0	0		1	0	1	1	0
ACOT11_DEL		0	0	0	0		1	0	1	0	0
ACOT12_AMP		0	0	0	0		0	0	1	0	0
ACOT12_DEL		0	0	0	0		0	0	1	0	0
ACOT13_AMP		0	0	0	1		0	0	1	0	0
ACOT13_DEL		0	0	0	1		0	0	1	0	0
ACOT2_AMP		1	0	0	0		0	0	1	0	0
ACOT2_DEL		0	0	0	0		0	0	1	1	0
ACOT4_AMP		0	0	0	0		0	0	1	0	0
ACOT4_DEL		0	0	0	0		0	0	1	0	0
ACOT6_AMP		0	0	0	0		0	0	1	0	0
ACOT6_DEL		0	0	0	0		0	0	1	0	0
ACOT7_AMP		0	0	0	0		0	0	1	0	0
ACOT7_DEL		0	0	0	0		0	0	1	0	0
ACOT8_AMP		0	0	0	0		0	0	1	0	0
ACOT8_DEL		0	0	0	0		0	0	1	0	0
ACOT9_AMP		1	0	0	0		0	0	1	0	0
ACOT9_DEL		0	0	0	0		0	0	1	0	0
ACOX1_AMP		0	0	0	0		0	0	1	0	0
ACOX1_DEL		0	0	0	0		0	0	1	0	0
ACOX2_AMP		0	0	0	0		0	0	1	0	0
ACOX2_DEL		0	0	0	0		0	0	1	0	0
ACOX3_AMP		0	0	0	0		0	0	1	0	0
ACOX3_DEL		0	0	0	0		0	0	1	0	0
ACOXL_AMP		0	0	0	0		0	0	1	0	0
ACOXL_DEL		0	0	0	0		0	0	1	0	0
ACOXL_MUT		0	0	0	0		0	0	1	1	1
ACP1_AMP		0	0	0	0		0	0	1	0	0
ACP1_DEL		1	0	0	0		0	0	1	0	0
ACP2_AMP		0	0	0	0		0	0	1	0	0
ACP2_DEL		0	0	0	0		0	0	1	0	0
ACP5_AMP		1	0	0	0		0	0	1	1	0
ACP5_DEL		0	0	0	0		0	0	1	0	0
ACP6_AMP		0	0	0	0		1	0	1	1	0
ACP6_DEL		0	0	0	0		0	1	1	1	0
ACPL2_AMP		0	0	0	0		0	1	1	1	0
ACPL2_DEL		0	0	0	0		0	0	1	0	0
ACPP_AMP		0	0	0	0		0	0	1	1	1
ACPP_DEL		0	0	0	0		0	0	1	0	0
ACPT_AMP		0	0	1	0		0	0	1	0	0
ACPT_DEL		1	0	0	0		0	0	1	1	0
ACR_AMP		0	0	0	0		0	0	1	0	0
ACR_DEL		0	0	0	0		0	0	1	0	0
ACRBP_AMP		0	1	0	0		0	0	1	0	0
ACRBP_DEL		0	0	0	0		0	0	1	0	0
ACRC_AMP		0	0	0	0		0	0	1	0	0
ACRC_DEL		0	0	0	1		0	0	1	0	0
ACRV1_AMP		1	0	0	1		0	1	1	1	0
ACRV1_DEL		0	0	0	0		0	1	1	1	0
ACSBG1_AMP		0	0	0	0		0	0	1	0	0
ACSBG1_DEL		0	0	0	0		0	0	1	0	0
ACSBG2_AMP		0	0	0	0		0	0	1	0	0
ACSBG2_DEL		0	0	0	0		0	0	1	0	0
ACSF2_AMP		0	0	0	0		0	0	1	0	0
ACSF2_DEL		0	0	0	0		0	0	1	0	0
ACSF3_AMP		1	0	0	0		1	0	1	0	0
ACSF3_DEL		0	0	0	0		0	0	1	1	0
ACSL1_AMP		0	0	0	0		1	0	1	1	0
ACSL1_DEL		0	0	0	0		0	0	1	1	1
ACSL3_AMP		0	0	0	0		0	0	1	1	1
ACSL3_DEL		0	0	0	0		0	0	1	0	0
ACSL4_AMP		0	0	0	0		1	0	1	0	0
ACSL4_DEL		0	0	0	0		0	0	1	0	0
ACSL5_AMP		0	0	0	0		0	0	1	0	0
ACSL5_DEL		0	0	0	0		1	1	1	1	0
ACSL6_AMP		0	0	0	0		0	0	1	1	0
ACSL6_DEL		0	0	0	0		0	0	1	0	0
ACSL6_MUT		0	0	0	0		1	0	1	0	0
ACSM1_AMP		0	0	0	1		0	0	1	1	1
ACSM1_DEL		0	0	0	1		0	0	1	1	1
ACSM2A_AMP		0	0	0	0		0	0	1	0	0
ACSM2A_DEL		0	0	0	0		0	0	1	0	0
ACSM2B_AMP		0	0	0	0		0	0	1	0	0
ACSM2B_DEL		0	0	0	0		0	0	1	1	0
ACSM3_AMP		0	0	0	0		0	0	1	0	0
ACSM3_DEL		0	0	0	0		0	0	1	0	0
ACSM4_AMP		0	1	0	0		0	0	1	0	0
ACSM4_DEL		0	0	0	0		0	0	1	0	0
ACSM5_AMP		0	0	0	0		1	0	1	1	0
ACSM5_DEL		0	0	0	0		0	0	1	0	0
ACSS1_AMP		0	0	0	0		0	0	1	1	1
ACSS1_DEL		0	0	0	0		0	0	1	1	1
ACSS2_AMP		1	0	0	0		0	0	1	0	0
ACSS2_DEL		0	0	0	0		0	0	1	0	0
ACSS3_AMP		1	0	0	0		0	0	1	0	0
ACSS3_DEL		0	0	0	0		0	0	1	0	0
ACTA1_AMP		0	0	0	0		0	0	1	0	0
ACTA1_DEL		0	0	0	0		1	1	1	1	0
ACTA2_AMP		0	0	0	0		0	0	1	0	0
ACTA2_DEL		0	0	0	0		0	0	1	0	0
ACTB_AMP		0	0	0	0		0	0	1	0	0
ACTB_DEL		0	0	0	0		0	0	1	0	0
ACTBL2_AMP		1	0	0	0		0	0	1	0	0
ACTBL2_DEL		0	0	0	0		0	0	1	0	0
ACTC1_AMP		0	0	0	0		0	0	1	0	0
ACTC1_DEL		0	0	0	0		0	0	1	0	0
ACTG1_AMP		0	0	0	0		0	0	1	0	0
ACTG1_DEL		0	0	0	0		0	0	1	0	0
ACTG1P4_AMP		0	0	0	0		0	0	1	0	0
ACTG1P4_DEL		0	0	0	0		0	0	1	1	1
ACTG2_AMP		0	0	0	0		0	0	1	0	0
ACTG2_DEL		0	0	0	1		1	0	1	1	1
ACTL10_AMP		0	0	0	0		1	0	1	0	1
ACTL10_DEL		0	0	0	0		1	0	1	1	0
ACTL6A_AMP		0	0	0	0		0	0	1	0	0
ACTL6A_DEL		0	0	0	0		0	0	1	0	0
ACTL6B_AMP		1	0	0	0		0	0	1	0	0
ACTL6B_DEL		0	0	0	0		0	0	1	0	0
ACTL7A_AMP		0	0	0	0		0	0	1	0	0
ACTL7A_DEL		0	0	0	0		0	0	1	1	1
ACTL7B_AMP		1	0	0	0		0	0	1	0	0
ACTL7B_DEL		0	0	0	0		0	0	1	0	0
ACTL8_AMP		0	0	0	0		0	0	1	1	0
ACTL8_DEL		0	0	0	0		0	0	1	0	0
ACTL9_AMP		0	0	0	0		0	0	1	0	0
ACTL9_DEL		0	0	0	0		1	1	1	1	0
ACTN1_AMP		1	0	0	0		0	0	1	1	0
ACTN1_DEL		0	0	0	0		0	0	1	0	0
ACTN2_AMP		0	0	0	0		1	0	1	0	0
ACTN2_DEL		0	0	0	0		0	0	1	0	0
ACTN3_AMP		0	0	0	0		0	0	1	0	0
ACTN3_DEL		0	0	0	0		0	0	1	0	0
ACTN4_AMP		0	1	1	0		0	0	1	0	0
ACTN4_DEL		0	0	0	0		0	0	1	0	0
ACTR10_AMP		0	0	0	0		0	0	1	0	0
ACTR10_DEL		0	0	0	0		0	1	1	0	0
ACTR1A_AMP		0	0	0	1		0	0	1	0	0
ACTR1A_DEL		0	0	0	1		0	0	1	0	0
ACTR1B_AMP		0	0	0	0		0	0	1	0	0
ACTR1B_DEL		0	0	0	0		0	0	1	0	0
ACTR2_AMP		0	0	0	0		0	0	1	0	0
ACTR2_DEL		0	0	0	0		0	0	1	1	0
ACTR3_AMP		0	0	0	0		0	0	1	0	0
ACTR3_DEL		0	0	0	0		1	0	1	0	0
ACTR3B_AMP		0	0	0	0		0	0	1	0	0
ACTR3B_DEL		0	0	0	0		0	0	1	0	0
ACTR3BP2_AMP		0	0	0	0		0	0	1	0	0
ACTR3BP2_DEL		0	0	0	0		0	0	1	0	0
ACTR3BP5_AMP		0	0	0	0		0	0	1	0	0
ACTR3BP5_DEL		0	0	0	0		0	0	1	0	0
ACTR3C_AMP		0	0	0	0		0	0	1	0	0
ACTR3C_DEL		0	0	0	0		0	0	1	0	0
ACTR5_AMP		0	0	0	0		0	0	1	0	0
ACTR5_DEL		0	0	0	0		0	0	1	0	0
ACTR6_AMP		0	0	0	0		0	0	1	0	0
ACTR6_DEL		0	0	0	0		0	0	1	0	0
ACTR8_AMP		0	0	0	0		0	0	1	1	1
ACTR8_DEL		0	0	0	0		0	0	1	1	1
ACTRT1_AMP		0	0	0	0		0	0	1	0	0
ACTRT1_DEL		1	0	0	0		0	0	1	1	0
ACTRT2_AMP		0	0	0	0		1	0	1	1	0
ACTRT2_DEL		0	0	0	0		0	1	1	0	0
ACTRT3_AMP		1	0	0	0		0	0	1	0	0
ACTRT3_DEL		0	0	0	0		0	0	1	1	0
ACVR1_AMP		0	0	0	0		1	0	1	1	0
ACVR1_DEL		0	0	0	0		0	1	1	1	0
ACVR1_MUT		1	0	0	0		0	0	1	1	0
ACVR1B_AMP		1	0	0	0		0	0	1	1	0
ACVR1B_DEL		0	0	0	0		0	1	1	0	0
ACVR1B_MUT		0	0	0	0		0	0	1	0	0
ACVR1C_AMP		0	0	0	0		0	0	1	0	0
ACVR1C_DEL		0	0	0	0		0	0	1	0	0
ACVR1C_MUT		0	0	0	0		0	0	1	0	0
ACVR2A_AMP		0	0	0	0		0	0	1	0	0
ACVR2A_DEL		0	0	0	0		0	0	1	0	0
ACVR2A_MUT		0	0	0	0		0	0	1	0	0
ACVR2B_AMP		0	0	0	0		0	0	1	0	0
ACVR2B_DEL		0	0	0	0		0	0	1	0	0
ACVR2B_MUT		0	0	0	0		0	0	1	0	0
ACVR2B-AS1_AMP		0	0	0	0		0	0	1	0	0
ACVR2B-AS1_DEL		0	0	0	0		0	0	1	0	0
ACVRL1_AMP		1	0	0	0		1	0	1	0	0
ACVRL1_DEL		1	0	0	0		0	0	1	1	0
ACVRL1_MUT		1	0	0	0		1	1	1	1	1
ACY1_AMP		0	0	0	0		0	0	1	0	0
ACY1_DEL		1	0	0	0		0	0	1	1	0
ACY3_AMP		0	0	0	0		1	1	1	0	0
ACY3_DEL		0	0	0	0		1	1	1	0	0
ACYP1_AMP		0	0	0	0		0	0	1	1	1
ACYP1_DEL		0	0	0	0		0	0	1	0	0
ACYP2_AMP		0	0	0	0		1	1	1	1	0
ACYP2_DEL		0	0	0	0		0	0	1	0	0
ADA_AMP		0	0	0	0		0	0	1	0	0
ADA_DEL		0	0	0	0		0	0	1	0	0
ADAD1_AMP		0	0	0	1		0	0	1	0	0
ADAD1_DEL		0	0	0	0		0	0	1	0	0
ADAD2_AMP		0	0	0	0		0	0	1	0	0
ADAD2_DEL		0	0	0	0		0	0	1	0	0
ADAL_AMP		1	0	0	1		1	1	1	0	1
ADAL_DEL		0	0	0	0		0	0	1	0	1
ADAM10_AMP		0	0	0	0		0	0	1	0	0
ADAM10_DEL		0	0	0	0		0	0	1	0	0
ADAM10_MUT		0	0	0	0		0	0	1	0	0
ADAM11_AMP		0	0	0	0		0	0	1	0	0
ADAM11_DEL		0	0	0	0		0	0	1	1	1
ADAM12_AMP		1	0	0	0		0	0	1	1	0
ADAM12_DEL		0	0	0	0		0	0	1	1	0
ADAM12_MUT		0	0	0	0		0	0	1	0	0
ADAM15_AMP		0	0	0	0		0	0	1	0	0
ADAM15_DEL		0	0	0	0		0	0	1	0	0
ADAM17_AMP		0	0	0	0		0	0	1	0	0
ADAM17_DEL		0	0	0	0		0	0	1	0	0
ADAM17_MUT		0	0	0	0		0	0	1	0	0
ADAM18_AMP		0	0	0	0		1	0	1	0	1
ADAM18_DEL		0	0	0	0		0	0	1	1	1
ADAM18_MUT		0	0	0	0		0	1	1	1	0
ADAM19_AMP		0	0	0	0		0	0	1	1	1
ADAM19_DEL		0	0	1	1		0	0	1	1	1
ADAM1A_AMP		0	0	0	0		0	0	1	0	0
ADAM1A_DEL		0	0	0	0		0	0	1	0	0
ADAM2_AMP		0	0	0	0		0	0	1	0	0
ADAM2_DEL		0	0	0	0		0	0	1	0	0
ADAM20_AMP		0	0	0	0		0	0	1	0	0
ADAM20_DEL		0	0	0	0		0	0	1	0	0
ADAM20P1_AMP		0	0	0	0		0	0	1	0	0
ADAM20P1_DEL		0	0	0	0		0	0	1	0	0
ADAM21_AMP		0	0	0	0		0	0	1	0	0
ADAM21_DEL		0	0	0	0		1	0	1	0	0
ADAM21P1_AMP		0	0	0	0		0	0	1	0	0
ADAM21P1_DEL		0	0	0	0		1	1	1	1	0
ADAM22_AMP		0	0	0	0		0	0	1	0	0
ADAM22_DEL		0	0	0	0		0	0	1	0	0
ADAM22_MUT		0	0	0	0		0	1	1	1	0
ADAM23_AMP		0	0	0	0		1	0	1	0	0
ADAM23_DEL		0	0	0	0		0	0	1	1	0
ADAM28_AMP		0	0	0	0		0	0	1	0	0
ADAM28_DEL		0	0	0	0		0	0	1	0	0
ADAM28_MUT		0	0	0	0		0	0	1	0	0
ADAM29_AMP		0	0	0	0		0	0	1	0	0
ADAM29_DEL		0	0	0	0		0	0	1	0	0
ADAM29_MUT		0	0	0	0		0	0	1	0	0
ADAM30_AMP		0	0	0	0		0	0	1	0	0
ADAM30_DEL		0	0	0	0		0	0	1	0	0
ADAM32_AMP		0	0	0	0		0	0	1	0	0
ADAM32_DEL		0	0	0	0		0	0	1	1	1
ADAM32_MUT		0	0	0	0		0	0	1	1	0
ADAM33_AMP		0	0	0	0		0	0	1	0	0
ADAM33_DEL		1	0	0	0		0	0	1	0	0
ADAM3A_AMP		0	0	0	0		0	0	1	0	0
ADAM3A_DEL		0	1	1	0		0	0	1	0	0
ADAM5_AMP		0	0	0	0		0	0	1	0	0
ADAM5_DEL		0	1	1	1		0	0	1	0	0
ADAM6_AMP		0	1	1	0		0	0	1	0	0
ADAM6_DEL		0	0	0	0		0	0	1	0	0
ADAM7_AMP		0	0	0	0		0	0	1	0	0
ADAM7_DEL		0	0	0	0		0	0	1	0	0
ADAM8_AMP		0	0	0	0		0	0	1	0	0
ADAM8_DEL		0	0	0	0		0	0	1	0	0
ADAM9_AMP		0	0	0	0		0	0	1	0	0
ADAM9_DEL		0	0	0	0		0	0	1	0	0
ADAMDEC1_AMP		0	0	0	0		0	0	1	0	0
ADAMDEC1_DEL		0	0	0	0		0	0	1	0	0
ADAMTS1_AMP		0	0	0	0		0	0	1	0	0
ADAMTS1_DEL		0	0	0	0		0	0	1	0	0
ADAMTS10_AMP		0	0	0	1		0	0	1	1	1
ADAMTS10_DEL		0	0	0	0		0	0	1	1	1
ADAMTS12_AMP		0	0	0	0		1	0	1	1	0
ADAMTS12_DEL		0	0	0	0		1	0	1	1	0
ADAMTS13_AMP		0	0	0	0		1	0	1	1	0
ADAMTS13_DEL		0	0	0	0		0	0	1	0	0
ADAMTS14_AMP		0	0	0	0		0	0	1	0	0
ADAMTS14_DEL		0	0	0	0		0	0	1	0	0
ADAMTS15_AMP		0	0	0	0		0	0	1	0	0
ADAMTS15_DEL		0	0	0	0		0	0	1	0	0
ADAMTS16_AMP		0	0	0	0		0	0	1	0	0
ADAMTS16_DEL		0	0	0	0		0	0	1	0	0
ADAMTS17_AMP		0	0	0	0		0	0	1	0	0
ADAMTS17_DEL		0	0	0	0		1	1	1	1	0
ADAMTS18_AMP		0	0	0	0		0	0	1	0	0
ADAMTS18_DEL		0	0	0	0		0	0	1	0	0
ADAMTS18_MUT		0	0	0	1		0	0	1	1	1
ADAMTS19_AMP		0	0	0	0		1	0	1	0	1
ADAMTS19_DEL		0	0	0	0		0	0	1	0	0
ADAMTS19_MUT		0	0	0	0		0	0	1	0	0
ADAMTS2_AMP		0	0	0	0		0	0	1	0	0
ADAMTS2_DEL		0	0	0	0		0	0	1	1	0
ADAMTS2_MUT		1	0	0	0		0	0	1	1	0
ADAMTS20_AMP		0	1	0	0		0	0	1	0	0
ADAMTS20_DEL		0	0	0	0		0	0	1	0	0
ADAMTS20_MUT		0	0	0	0		0	0	1	0	0
ADAMTS3_AMP		0	0	0	0		0	0	1	0	0
ADAMTS3_DEL		0	0	0	0		0	0	1	0	0
ADAMTS4_AMP		0	0	0	0		0	0	1	0	0
ADAMTS4_DEL		0	0	0	1		0	0	1	0	0
ADAMTS5_AMP		0	0	0	1		0	0	1	0	0
ADAMTS5_DEL		0	0	0	1		0	0	1	0	0
ADAMTS6_AMP		0	0	0	1		0	0	1	0	0
ADAMTS6_DEL		0	0	0	0		0	0	1	0	0
ADAMTS7_AMP		0	0	0	0		0	0	1	0	0
ADAMTS7_DEL		0	0	0	1		0	0	1	0	0
ADAMTS8_AMP		0	0	0	0		0	0	1	0	0
ADAMTS8_DEL		1	0	0	0		0	0	1	0	0
ADAMTS9_AMP		0	0	0	0		0	0	1	0	0
ADAMTS9_DEL		0	0	0	0		0	0	1	0	0
ADAMTS9-AS2_AMP		0	0	0	0		1	0	1	1	0
ADAMTS9-AS2_DEL		0	0	0	0		0	0	1	0	0
ADAMTSL1_AMP		1	0	0	0		0	0	1	1	0
ADAMTSL1_DEL		0	0	0	0		0	0	1	0	0
ADAMTSL2_AMP		0	0	0	0		0	0	1	0	0
ADAMTSL2_DEL		0	0	0	0		0	0	1	0	0
ADAMTSL3_AMP		0	0	0	0		0	0	1	0	0
ADAMTSL3_DEL		0	0	1	0		0	0	1	0	0
ADAMTSL3_MUT		0	0	0	0		1	1	1	1	0
ADAMTSL4_AMP		0	0	0	0		1	0	1	1	0
ADAMTSL4_DEL		1	0	0	0		0	0	1	0	0
ADAMTSL5_AMP		1	0	0	0		0	0	1	1	0
ADAMTSL5_DEL		1	0	0	0		0	0	1	0	0
ADAP1_AMP		0	0	0	0		0	0	1	0	0
ADAP1_DEL		0	1	0	0		0	0	1	0	0
ADAP2_AMP		0	0	0	0		0	0	1	0	0
ADAP2_DEL		0	1	0	1		0	0	1	0	0
ADAR_AMP		0	0	0	1		0	0	1	0	0
ADAR_DEL		0	0	0	1		0	0	1	0	0
ADARB1_AMP		0	0	0	1		0	0	1	0	0
ADARB1_DEL		0	0	0	1		0	0	1	0	0
ADARB2_AMP		0	0	0	0		0	0	1	0	0
ADARB2_DEL		0	0	0	0		0	0	1	0	0
ADARB2_MUT		0	0	0	0		0	0	1	0	0
ADARB2-AS1_AMP		1	0	0	0		0	1	1	1	0
ADARB2-AS1_DEL		0	0	0	0		1	0	1	1	0
ADAT1_AMP		1	0	0	0		0	0	1	1	0
ADAT1_DEL		0	0	0	0		0	0	1	1	1
ADAT2_AMP		0	0	0	1		1	0	1	0	0
ADAT2_DEL		0	0	0	0		0	0	1	0	0
ADAT3_AMP		0	0	0	0		0	0	1	0	0
ADAT3_DEL		0	0	0	0		0	0	1	0	0
ADC_AMP		0	0	0	0		0	0	1	0	0
ADC_DEL		1	0	0	0		0	0	1	1	0
ADCK1_AMP		0	0	0	0		0	0	1	0	0
ADCK1_DEL		0	0	0	0		0	0	1	0	0
ADCK1_MUT		0	0	0	1		1	0	1	0	0
ADCK2_AMP		0	0	0	1		0	0	1	0	0
ADCK2_DEL		0	0	0	1		0	0	1	0	0
ADCK2_MUT		0	0	0	1		0	0	1	0	0
ADCK3_AMP		0	0	0	1		0	0	1	0	0
ADCK3_DEL		0	0	0	1		0	0	1	0	0
ADCK4_AMP		0	1	1	1		0	0	1	0	0
ADCK4_DEL		1	0	0	0		0	1	1	0	0
ADCK4_MUT		1	0	0	0		0	0	1	1	0
ADCK5_AMP		0	0	0	0		0	0	1	0	0
ADCK5_DEL		0	0	0	0		0	0	1	0	0
ADCK5_MUT		0	0	0	0		0	0	1	1	1
ADCY1_AMP		1	0	0	0		0	1	1	0	0
ADCY1_DEL		0	0	0	0		0	0	1	1	1
ADCY10_AMP		0	0	0	0		0	0	1	0	0
ADCY10_DEL		0	0	0	0		0	0	1	0	0
ADCY10P1_AMP		0	0	0	0		0	0	1	0	0
ADCY10P1_DEL		0	0	0	0		0	0	1	0	0
ADCY2_AMP		0	0	0	0		0	0	1	0	0
ADCY2_DEL		0	0	0	0		1	1	1	1	0
ADCY3_AMP		0	0	0	0		0	0	1	0	0
ADCY3_DEL		0	0	0	0		1	1	1	1	0
ADCY4_AMP		0	0	0	0		0	0	1	0	0
ADCY4_DEL		0	0	0	0		1	0	1	1	0
ADCY5_AMP		0	0	0	0		0	0	1	1	0
ADCY5_DEL		1	0	0	0		0	0	1	0	0
ADCY6_AMP		0	0	0	0		0	0	1	0	0
ADCY6_DEL		0	0	0	0		0	0	1	0	0
ADCY7_AMP		0	0	0	0		0	0	1	0	0
ADCY7_DEL		0	0	0	0		0	0	1	0	0
ADCY8_AMP		0	0	0	1		1	0	1	0	0
ADCY8_DEL		1	0	0	0		0	1	1	0	0
ADCY9_AMP		0	0	0	0		0	0	1	0	0
ADCY9_DEL		0	0	1	0		0	0	1	0	0
ADCYAP1_AMP		0	0	0	1		0	0	1	0	0
ADCYAP1_DEL		1	0	0	0		0	1	1	0	0
ADCYAP1R1_AMP		0	0	0	0		0	0	1	0	0
ADCYAP1R1_DEL		0	0	0	0		0	0	1	0	0
ADD1_AMP		0	0	0	0		1	0	1	1	0
ADD1_DEL		1	0	0	0		0	0	1	1	0
ADD2_AMP		0	0	0	0		0	0	1	0	0
ADD2_DEL		0	0	0	0		0	0	1	0	0
ADD3_AMP		0	0	0	0		0	0	1	0	0
ADD3_DEL		0	0	0	0		0	0	1	0	0
ADGB_AMP		0	0	0	0		0	0	1	0	0
ADGB_DEL		0	0	0	0		0	0	1	0	0
ADH1A_AMP		1	0	0	0		0	1	1	0	0
ADH1A_DEL		0	0	0	0		0	0	1	0	0
ADH1B_AMP		0	0	0	0		1	0	1	0	0
ADH1B_DEL		0	0	0	0		0	1	1	1	0
ADH1C_AMP		0	0	0	0		0	0	1	0	0
ADH1C_DEL		0	0	0	0		1	0	1	0	0
ADH4_AMP		0	0	0	0		1	1	1	1	0
ADH4_DEL		0	0	0	0		0	0	1	0	0
ADH5_AMP		1	0	0	0		0	0	1	0	0
ADH5_DEL		0	0	0	0		0	0	1	0	0
ADH6_AMP		0	0	0	0		0	0	1	0	0
ADH6_DEL		0	0	0	0		0	0	1	0	0
ADH7_AMP		0	0	0	0		0	0	1	0	0
ADH7_DEL		0	0	0	0		0	0	1	0	0
ADHFE1_AMP		0	1	0	0		0	0	1	0	0
ADHFE1_DEL		1	0	0	0		0	1	1	1	0
ADHFE1_MUT		0	0	0	0		0	0	1	0	0
ADI1_AMP		0	0	0	0		1	0	1	1	0
ADI1_DEL		0	0	0	0		0	0	1	1	0
ADIG_AMP		0	0	0	0		0	0	1	0	0
ADIG_DEL		1	0	0	0		0	0	1	0	0
ADIPOQ_AMP		0	0	0	0		0	1	1	0	0
ADIPOQ_DEL		0	0	0	0		0	0	1	0	0
ADIPOQ-AS1_AMP		0	0	0	0		0	0	1	0	0
ADIPOQ-AS1_DEL		0	0	0	0		0	0	1	0	0
ADIPOR1_AMP		0	0	0	0		0	0	1	0	0
ADIPOR1_DEL		0	0	0	0		0	0	1	0	0
ADIPOR2_AMP		0	1	0	0		0	0	1	0	0
ADIPOR2_DEL		0	0	0	0		1	1	1	1	0
ADK_AMP		0	0	0	0		0	0	1	0	0
ADK_DEL		1	0	0	0		0	0	1	1	0
ADK_MUT		1	0	0	0		0	0	1	1	0
ADM_AMP		0	0	0	0		0	0	1	0	0
ADM_DEL		1	0	0	0		0	1	1	1	0
ADM2_AMP		0	0	0	1		1	0	1	1	1
ADM2_DEL		0	0	0	0		0	0	1	0	0
ADNP_AMP		0	0	0	0		0	0	1	0	0
ADNP_DEL		0	0	0	0		0	0	1	0	0
ADNP2_AMP		0	0	0	0		0	0	1	0	0
ADNP2_DEL		0	0	0	0		0	0	1	0	0
ADO_AMP		0	0	0	0		0	0	1	0	0
ADO_DEL		1	0	0	0		0	0	1	0	0
ADORA1_AMP		0	0	0	1		0	0	1	0	0
ADORA1_DEL		0	0	0	0		1	1	1	1	0
ADORA2A_AMP		1	0	0	0		0	0	1	1	0
ADORA2A_DEL		1	0	0	0		0	0	1	0	0
ADORA2B_AMP		0	0	0	0		0	0	1	0	0
ADORA2B_DEL		0	0	0	1		0	0	1	0	0
ADORA3_AMP		0	0	0	0		1	0	1	1	0
ADORA3_DEL		0	0	0	0		1	0	1	1	0
ADPGK_AMP		0	0	0	0		0	0	1	0	0
ADPGK_DEL		0	0	0	0		0	0	1	0	0
ADPGK-AS1_AMP		0	0	0	0		0	0	1	1	1
ADPGK-AS1_DEL		0	0	0	0		0	0	1	1	0
ADPRH_AMP		0	0	0	0		0	0	1	0	0
ADPRH_DEL		0	0	0	0		0	1	1	0	0
ADPRHL1_AMP		0	0	0	0		0	0	1	0	0
ADPRHL1_DEL		0	1	0	0		1	1	1	1	0
ADPRHL2_AMP		0	0	0	0		0	0	1	1	1
ADPRHL2_DEL		0	0	0	1		0	0	1	0	0
ADPRM_AMP		0	0	0	0		0	0	1	0	0
ADPRM_DEL		0	0	0	0		0	0	1	0	0
ADRA1A_AMP		0	0	0	0		0	1	1	1	0
ADRA1A_DEL		0	0	0	0		0	0	1	0	0
ADRA1B_AMP		0	0	0	0		0	0	1	0	0
ADRA1B_DEL		0	0	0	0		0	0	1	0	0
ADRA1D_AMP		0	0	0	0		0	0	1	0	0
ADRA1D_DEL		0	0	0	0		0	0	1	0	0
ADRA2A_AMP		0	0	0	0		0	0	1	1	1
ADRA2A_DEL		0	0	0	0		0	0	1	0	0
ADRA2B_AMP		0	0	0	0		1	1	1	1	0
ADRA2B_DEL		0	0	0	0		0	0	1	0	1
ADRA2C_AMP		0	0	0	0		0	0	1	0	0
ADRA2C_DEL		0	0	0	0		0	0	1	0	0
ADRB1_AMP		0	0	0	0		1	0	1	0	0
ADRB1_DEL		0	0	0	0		0	0	1	0	0
ADRB2_AMP		0	0	0	0		0	0	1	0	0
ADRB2_DEL		0	0	0	0		0	0	1	1	0
ADRB3_AMP		0	0	0	0		0	0	1	0	0
ADRB3_DEL		0	0	0	0		0	0	1	0	0
ADRBK1_AMP		0	0	0	0		0	1	1	1	0
ADRBK1_DEL		0	0	0	0		0	0	1	0	0
ADRBK1_MUT		0	0	0	0		0	0	1	0	0
ADRBK2_AMP		0	0	0	0		0	0	1	0	0
ADRBK2_DEL		0	0	0	0		0	0	1	0	0
ADRBK2_MUT		0	0	0	0		0	0	1	0	0
ADRM1_AMP		0	0	0	0		0	0	1	0	0
ADRM1_DEL		0	0	0	0		0	0	1	1	1
ADSL_AMP		0	0	0	0		0	0	1	0	0
ADSL_DEL		0	0	0	0		0	0	1	0	0
ADSS_AMP		0	0	0	0		0	0	1	0	0
ADSS_DEL		0	0	0	1		0	0	1	0	0
ADSSL1_AMP		0	1	0	1		0	0	1	0	0
ADSSL1_DEL		0	0	0	0		0	0	1	0	0
ADTRP_AMP		0	0	0	0		0	0	1	0	0
ADTRP_DEL		0	0	0	1		0	0	1	0	0
AEBP1_AMP		0	0	0	1		0	0	1	0	0
AEBP1_DEL		0	0	0	1		0	0	1	0	0
AEBP2_AMP		0	0	0	1		0	0	1	0	0
AEBP2_DEL		0	0	0	0		0	0	1	0	0
AEN_AMP		0	0	0	1		0	0	1	0	0
AEN_DEL		0	0	0	1		0	0	1	0	0
AES_AMP		0	0	0	1		0	0	1	0	0
AES_DEL		0	0	0	1		0	0	1	0	0
AFAP1_AMP		0	0	0	1		0	0	1	0	0
AFAP1_DEL		0	0	0	1		0	0	1	0	0
AFAP1-AS1_AMP		0	0	0	1		0	0	1	0	0
AFAP1-AS1_DEL		0	0	0	1		0	0	1	0	0
AFAP1L1_AMP		0	0	0	1		0	0	1	0	0
AFAP1L1_DEL		0	0	0	0		0	0	1	0	0
AFAP1L2_AMP		0	0	0	0		0	0	1	0	0
AFAP1L2_DEL		0	0	0	1		0	0	1	1	1
AFF1_AMP		0	0	0	0		0	0	1	0	0
AFF1_DEL		0	0	0	0		0	0	1	0	0
AFF1_MUT		0	0	0	0		0	0	1	0	0
AFF2_AMP		0	0	0	1		0	0	1	0	0
AFF2_DEL		0	0	0	0		0	0	1	0	0
AFF3_AMP		0	0	0	0		0	0	1	0	0
AFF3_DEL		0	0	0	0		1	0	1	1	0
AFF3_MUT		0	0	1	0		0	0	1	0	0
AFF4_AMP		1	0	0	0		0	0	1	0	0
AFF4_DEL		0	0	0	0		0	0	1	0	0
AFF4_MUT		1	0	0	0		0	0	1	1	0
AFG3L1P_AMP		0	0	0	0		0	0	1	0	0
AFG3L1P_DEL		0	0	0	1		0	0	1	0	0
AFG3L2_AMP		0	0	0	0		0	0	1	0	0
AFG3L2_DEL		1	0	0	0		0	0	1	1	0
AFM_AMP		0	0	0	0		0	0	1	0	0
AFM_DEL		0	0	0	0		0	0	1	0	0
AFMID_AMP		0	0	0	0		0	0	1	0	0
AFMID_DEL		0	0	0	0		0	0	1	0	0
AFP_AMP		0	0	0	0		1	1	1	1	0
AFP_DEL		1	0	0	0		0	0	1	0	0
AFTPH_AMP		0	0	0	0		0	0	1	1	1
AFTPH_DEL		0	0	0	0		0	1	1	1	0
AGA_AMP		0	0	0	0		0	1	1	0	0
AGA_DEL		0	0	0	0		0	0	1	0	0
AGAP1_AMP		0	0	0	1		0	0	1	0	0
AGAP1_DEL		0	0	0	0		0	0	1	1	1
AGAP11_AMP		0	0	0	0		0	0	1	0	0
AGAP11_DEL		0	0	0	0		0	0	1	0	0
AGAP2_AMP		0	0	0	0		0	0	1	0	0
AGAP2_DEL		0	0	0	0		0	0	1	0	0
AGAP2_MUT		0	0	0	0		0	0	1	0	0
AGAP3_AMP		0	0	0	0		0	0	1	0	0
AGAP3_DEL		0	0	0	0		0	0	1	0	0
AGAP4_AMP		0	0	0	0		0	0	1	0	0
AGAP4_DEL		0	0	0	0		0	0	1	0	0
AGAP5_AMP		0	0	0	0		0	0	1	0	0
AGAP5_DEL		0	0	0	0		0	0	1	0	0
AGAP6_AMP		0	0	0	0		0	0	1	0	0
AGAP6_DEL		0	0	0	0		0	0	1	0	0
AGAP7_AMP		0	0	0	0		0	0	1	0	0
AGAP7_DEL		1	0	0	0		0	0	1	0	0
AGAP8_AMP		0	0	0	0		0	0	1	0	0
AGAP8_DEL		0	0	0	0		0	0	1	0	0
AGBL1_AMP		0	0	0	0		0	0	1	0	0
AGBL1_DEL		0	0	0	0		0	0	1	0	0
AGBL2_AMP		0	0	0	1		0	0	1	1	1
AGBL2_DEL		0	0	0	0		1	1	1	1	0
AGBL3_AMP		0	0	0	0		0	0	1	0	0
AGBL3_DEL		0	0	0	0		0	1	1	1	0
AGBL4_AMP		0	0	0	0		0	0	1	0	0
AGBL4_DEL		0	0	0	0		1	0	1	0	1
AGBL5_AMP		0	0	0	0		0	0	1	1	1
AGBL5_DEL		0	0	0	1		0	0	1	0	0
AGER_AMP		0	0	0	0		1	0	1	1	0
AGER_DEL		0	0	0	0		0	0	1	0	0
AGFG1_AMP		0	0	0	0		1	0	1	0	0
AGFG1_DEL		0	0	0	0		0	0	1	0	0
AGFG2_AMP		0	0	0	0		1	0	1	1	0
AGFG2_DEL		0	0	0	0		0	0	1	0	0
AGGF1_AMP		0	0	0	0		0	0	1	0	0
AGGF1_DEL		0	0	0	0		0	0	1	0	0
AGK_AMP		0	0	0	0		0	0	1	0	0
AGK_DEL		0	0	0	0		0	0	1	1	1
AGL_AMP		0	0	0	0		0	0	1	0	0
AGL_DEL		0	0	0	0		1	0	1	0	0
AGMAT_AMP		1	0	0	0		0	0	1	1	0
AGMAT_DEL		0	0	0	0		0	0	1	0	0
AGMO_AMP		0	0	0	0		0	0	1	0	0
AGMO_DEL		0	0	0	0		0	0	1	0	0
AGPAT1_AMP		0	0	0	0		0	0	1	0	0
AGPAT1_DEL		0	0	0	0		0	0	1	0	0
AGPAT2_AMP		0	0	0	0		0	1	1	1	0
AGPAT2_DEL		0	0	0	0		0	1	1	1	0
AGPAT3_AMP		0	0	0	0		0	0	1	0	0
AGPAT3_DEL		0	0	0	0		0	0	1	1	1
AGPAT4_AMP		0	0	0	0		0	0	1	0	0
AGPAT4_DEL		0	0	0	0		0	0	1	0	0
AGPAT4-IT1_AMP		0	0	0	0		0	0	1	0	0
AGPAT4-IT1_DEL		0	0	0	0		0	0	1	0	0
AGPAT5_AMP		1	0	0	0		0	0	1	1	0
AGPAT5_DEL		0	0	0	0		0	0	1	0	0
AGPAT6_AMP		0	0	0	0		0	1	1	0	0
AGPAT6_DEL		0	1	0	0		0	0	1	1	1
AGPAT9_AMP		0	0	0	0		0	0	1	1	1
AGPAT9_DEL		0	0	0	0		0	0	1	0	0
AGPHD1_AMP		0	0	0	0		0	0	1	1	1
AGPHD1_DEL		0	0	0	0		0	0	1	1	1
AGPS_AMP		0	0	0	0		0	0	1	0	0
AGPS_DEL		0	0	0	0		0	0	1	0	0
AGR2_AMP		0	0	0	0		0	0	1	1	1
AGR2_DEL		0	0	0	0		0	0	1	1	1
AGR3_AMP		0	0	0	0		0	0	1	0	0
AGR3_DEL		0	0	0	0		0	0	1	0	0
AGRN_AMP		0	0	0	0		0	0	1	0	0
AGRN_DEL		1	0	0	0		0	0	1	1	0
AGRP_AMP		0	0	0	0		0	0	1	1	1
AGRP_DEL		0	0	0	0		0	0	1	0	0
AGT_AMP		0	0	0	0		0	0	1	1	1
AGT_DEL		0	0	0	0		0	1	1	1	0
AGTPBP1_AMP		1	0	0	0		0	0	1	1	0
AGTPBP1_DEL		0	0	0	1		0	0	1	0	0
AGTR1_AMP		0	0	0	1		0	0	1	0	0
AGTR1_DEL		0	0	0	1		0	0	1	0	0
AGTR2_AMP		1	0	0	0		0	0	1	0	0
AGTR2_DEL		0	0	0	0		0	0	1	0	0
AGTRAP_AMP		0	0	0	0		0	0	1	0	0
AGTRAP_DEL		0	0	0	0		0	0	1	0	0
AGXT_AMP		0	0	0	0		0	0	1	0	0
AGXT_DEL		0	0	0	0		0	0	1	0	0
AGXT2_AMP		0	0	0	0		0	0	1	0	0
AGXT2_DEL		0	0	0	0		0	0	1	0	0
AGXT2L1_AMP		0	0	0	0		0	0	1	0	0
AGXT2L1_DEL		0	0	0	0		0	0	1	0	0
AGXT2L2_AMP		0	0	0	0		0	0	1	0	0
AGXT2L2_DEL		0	0	0	0		0	0	1	0	0
AHCTF1_AMP		1	0	0	0		0	0	1	1	0
AHCTF1_DEL		0	0	0	0		0	0	1	0	0
AHCY_AMP		0	0	0	0		0	0	1	0	0
AHCY_DEL		0	0	0	0		0	0	1	0	0
AHCYL1_AMP		1	0	0	0		0	0	1	0	0
AHCYL1_DEL		0	0	0	0		0	0	1	0	0
AHCYL2_AMP		0	0	0	0		0	0	1	0	0
AHCYL2_DEL		1	0	0	0		0	0	1	1	0
AHDC1_AMP		0	0	0	0		0	0	1	0	0
AHDC1_DEL		0	0	0	0		0	0	1	0	0
AHI1_AMP		0	0	0	0		0	0	1	0	0
AHI1_DEL		0	0	0	0		1	1	1	1	0
AHNAK_AMP		0	0	0	1		0	0	1	0	0
AHNAK_DEL		1	0	0	0		0	1	1	0	0
AHNAK2_AMP		1	1	0	0		0	0	1	0	0
AHNAK2_DEL		0	0	0	0		0	0	1	0	0
AHR_AMP		0	0	0	0		0	0	1	1	1
AHR_DEL		1	0	0	0		0	0	1	0	0
AHRR_AMP		0	0	0	0		0	0	1	0	0
AHRR_DEL		0	0	0	0		1	1	1	1	0
AHSA1_AMP		0	0	0	0		0	0	1	1	1
AHSA1_DEL		0	0	0	0		0	0	1	0	0
AHSA2_AMP		0	0	0	0		0	0	1	0	0
AHSA2_DEL		1	0	0	0		0	1	1	0	0
AHSG_AMP		0	0	0	0		0	0	1	0	0
AHSG_DEL		0	0	0	0		0	0	1	0	0
AHSP_AMP		0	0	0	0		0	1	1	1	0
AHSP_DEL		0	0	0	0		0	0	1	0	0
AICDA_AMP		0	0	0	1		0	0	1	0	0
AICDA_DEL		0	0	0	0		0	0	1	1	0
AIDA_AMP		1	0	0	0		0	0	1	1	0
AIDA_DEL		0	0	0	1		0	0	1	0	0
AIF1_AMP		0	0	0	1		0	0	1	0	0
AIF1_DEL		0	0	0	1		0	0	1	0	0
AIF1L_AMP		0	0	0	0		0	0	1	0	0
AIF1L_DEL		1	0	0	0		0	1	1	1	0
AIFM1_AMP		0	0	0	0		0	0	1	0	0
AIFM1_DEL		0	0	0	0		0	0	1	1	1
AIFM1_MUT		0	0	0	0		0	0	1	1	1
AIFM2_AMP		0	0	0	1		0	0	1	0	0
AIFM2_DEL		0	0	0	1		1	0	1	0	0
AIFM3_AMP		0	0	0	0		0	0	1	0	0
AIFM3_DEL		0	0	0	0		0	0	1	0	0
AIFM3_MUT		0	0	0	0		0	0	1	0	0
AIG1_AMP		0	0	0	0		0	0	1	0	0
AIG1_DEL		0	0	0	0		0	0	1	0	0
AIM1_AMP		0	0	0	0		0	0	1	1	1
AIM1_DEL		0	0	0	0		0	0	1	1	1
AIM1_MUT		0	0	0	0		0	0	1	0	0
AIM1L_AMP		0	0	0	0		0	0	1	0	0
AIM1L_DEL		0	0	0	0		1	0	1	1	0
AIM2_AMP		0	0	0	1		0	0	1	1	1
AIM2_DEL		1	0	0	0		0	0	1	1	0
AIMP1_AMP		0	0	0	0		0	0	1	0	0
AIMP1_DEL		0	0	0	0		0	0	1	0	0
AIMP2_AMP		0	0	0	1		0	0	1	0	0
AIMP2_DEL		0	0	0	0		0	0	1	0	0
AIP_AMP		0	0	0	0		0	0	1	0	0
AIP_DEL		0	0	0	1		0	0	1	0	0
AIPL1_AMP		1	0	0	0		0	0	1	0	0
AIPL1_DEL		0	0	0	0		0	0	1	1	0
AIRE_AMP		0	0	0	0		0	0	1	1	0
AIRE_DEL		0	0	0	0		0	0	1	1	0
AIRN_AMP		0	0	0	1		0	0	1	0	0
AIRN_DEL		0	0	0	1		0	0	1	0	0
AJAP1_AMP		0	0	0	1		0	0	1	0	0
AJAP1_DEL		0	0	0	1		0	0	1	0	0
AJUBA_AMP		0	0	0	1		0	0	1	0	0
AJUBA_DEL		0	0	0	1		0	0	1	0	0
AK1_AMP		0	0	0	1		0	0	1	0	0
AK1_DEL		0	0	0	1		0	0	1	0	0
AK2_AMP		0	0	0	1		0	0	1	0	0
AK2_DEL		0	0	0	1		0	0	1	0	0
AK3_AMP		0	0	0	1		0	0	1	0	0
AK3_DEL		0	0	0	1		0	0	1	0	0
AK4_AMP		0	0	0	1		0	0	1	0	0
AK4_DEL		0	0	0	1		0	0	1	0	0
AK5_AMP		0	0	0	1		0	0	1	0	0
AK5_DEL		0	0	0	1		0	0	1	0	0
AK7_AMP		0	0	0	1		0	0	1	0	0
AK7_DEL		0	0	0	1		0	0	1	0	0
AK8_AMP		0	0	0	1		0	0	1	0	0
AK8_DEL		0	0	0	1		0	0	1	0	0
AKAP1_AMP		0	0	0	1		0	0	1	0	0
AKAP1_DEL		0	0	0	1		0	0	1	0	0
AKAP10_AMP		0	0	0	1		0	0	1	0	0
AKAP10_DEL		0	0	0	1		0	0	1	0	0
AKAP11_AMP		0	0	0	1		0	0	1	0	0
AKAP11_DEL		0	0	0	1		0	0	1	0	0
AKAP12_AMP		0	0	0	1		0	0	1	0	0
AKAP12_DEL		0	0	0	1		0	0	1	0	0
AKAP12_MUT		0	0	0	1		0	0	1	0	0
AKAP13_AMP		0	0	0	1		0	0	1	0	0
AKAP13_DEL		0	0	0	1		0	0	1	0	0
AKAP14_AMP		0	0	0	1		0	0	1	0	0
AKAP14_DEL		0	0	0	1		0	0	1	0	0
AKAP17A_AMP		0	0	0	1		0	0	1	0	0
AKAP17A_DEL		0	0	0	1		0	0	1	0	0
AKAP2_AMP		0	0	0	1		0	0	1	0	0
AKAP2_DEL		0	0	0	1		0	0	1	0	0
AKAP3_AMP		0	1	0	1		0	0	1	0	0
AKAP3_DEL		0	0	0	0		0	0	1	0	0
AKAP4_AMP		0	0	0	1		0	0	1	0	0
AKAP4_DEL		0	0	0	1		0	0	1	0	0
AKAP4_MUT		0	0	0	1		0	0	1	0	0
AKAP5_AMP		0	0	0	0		0	0	1	1	1
AKAP5_DEL		0	0	0	0		0	0	1	0	0
AKAP6_AMP		1	0	1	0		0	0	1	0	0
AKAP6_DEL		0	0	0	0		0	0	1	0	0
AKAP6_MUT		0	0	0	0		0	0	1	0	0
AKAP7_AMP		1	0	0	0		0	0	1	1	0
AKAP7_DEL		0	0	0	0		0	0	1	0	0
AKAP8_AMP		0	0	0	0		0	0	1	0	0
AKAP8_DEL		0	0	0	1		0	0	1	0	0
AKAP8L_AMP		1	0	0	0		0	0	1	1	0
AKAP8L_DEL		0	0	0	0		1	0	1	1	0
AKAP9_AMP		0	0	0	1		0	0	1	0	0
AKAP9_DEL		0	0	0	0		0	0	1	0	0
AKAP9_MUT		0	0	0	0		0	0	1	0	0
AKD1_AMP		0	0	0	0		0	0	1	0	0
AKD1_DEL		0	0	0	0		0	0	1	0	0
AKIP1_AMP		0	0	0	0		0	0	1	0	0
AKIP1_DEL		0	0	0	0		0	1	1	0	0
AKIRIN1_AMP		0	0	0	0		0	0	1	0	0
AKIRIN1_DEL		0	0	0	0		1	0	1	0	0
AKIRIN2_AMP		0	0	0	0		0	0	1	0	0
AKIRIN2_DEL		0	0	0	0		0	1	1	1	0
AKNA_AMP		0	0	0	0		1	0	1	1	0
AKNA_DEL		1	0	0	0		0	0	1	0	0
AKNAD1_AMP		0	0	0	0		0	0	1	0	1
AKNAD1_DEL		1	0	0	0		0	0	1	0	0
AKR1A1_AMP		0	0	0	0		0	0	1	0	0
AKR1A1_DEL		1	0	0	0		0	1	1	0	0
AKR1B1_AMP		1	0	0	1		0	0	1	1	0
AKR1B1_DEL		0	0	0	0		0	0	1	1	1
AKR1B10_AMP		0	0	0	0		0	0	1	0	0
AKR1B10_DEL		0	0	0	0		1	0	1	0	0
AKR1B15_AMP		0	0	0	0		0	0	1	0	0
AKR1B15_DEL		1	0	0	0		0	0	1	0	0
AKR1C1_AMP		0	0	0	0		0	0	1	0	0
AKR1C1_DEL		0	0	0	0		0	0	1	0	0
AKR1C2_AMP		0	0	0	0		0	0	1	0	0
AKR1C2_DEL		0	0	0	0		0	0	1	1	0
AKR1C3_AMP		0	0	0	0		0	0	1	0	0
AKR1C3_DEL		0	0	0	0		0	0	1	0	0
AKR1C4_AMP		1	0	0	1		0	1	1	0	0
AKR1C4_DEL		0	0	0	0		0	0	1	0	0
AKR1CL1_AMP		0	0	0	0		0	0	1	0	0
AKR1CL1_DEL		1	0	0	0		0	0	1	0	0
AKR1D1_AMP		0	0	0	0		0	0	1	1	1
AKR1D1_DEL		0	0	0	0		0	0	1	0	0
AKR1E2_AMP		0	0	0	0		0	0	1	0	0
AKR1E2_DEL		0	0	0	0		0	0	1	0	0
AKR7A2_AMP		0	0	0	0		0	0	1	0	0
AKR7A2_DEL		1	0	0	0		0	0	1	0	0
AKR7A2P1_AMP		0	0	0	0		0	0	1	0	0
AKR7A2P1_DEL		0	0	0	0		0	0	1	0	0
AKR7A3_AMP		0	0	0	0		0	0	1	0	0
AKR7A3_DEL		0	0	0	0		0	1	1	1	0
AKR7L_AMP		0	0	0	0		0	0	1	0	0
AKR7L_DEL		0	0	0	0		0	0	1	0	0
AKT1_AMP		1	1	0	0		0	0	1	0	0
AKT1_DEL		0	0	0	0		0	0	1	0	0
AKT1_MUT		0	0	0	0		0	0	1	0	0
AKT1S1_AMP		0	0	1	0		1	1	1	1	0
AKT1S1_DEL		0	0	0	0		0	0	1	0	0
AKT2_AMP		1	1	1	1		0	0	1	0	0
AKT2_DEL		1	0	0	0		0	0	1	0	0
AKT2_MUT		0	0	0	0		0	0	1	0	0
AKT3_AMP		1	0	0	0		0	0	1	1	0
AKT3_DEL		1	0	0	0		0	0	1	0	0
AKT3_MUT		1	0	0	0		0	1	1	0	0
AKTIP_AMP		0	0	0	0		0	0	1	0	0
AKTIP_DEL		0	0	0	0		0	0	1	0	0
ALAD_AMP		0	0	0	0		0	0	1	0	0
ALAD_DEL		0	0	0	0		0	0	1	0	0
ALAS1_AMP		0	0	0	0		0	0	1	0	0
ALAS1_DEL		1	0	0	0		0	0	1	1	0
ALAS2_AMP		0	0	0	0		0	0	1	0	0
ALAS2_DEL		0	0	0	0		0	0	1	0	0
ALB_AMP		0	0	0	0		0	0	1	0	0
ALB_DEL		0	0	0	0		0	0	1	0	0
ALCAM_AMP		0	0	0	0		0	0	1	0	0
ALCAM_DEL		0	0	0	0		0	0	1	0	0
ALDH16A1_AMP		0	0	1	0		0	0	1	0	0
ALDH16A1_DEL		0	0	0	0		0	0	1	0	0
ALDH18A1_AMP		0	0	0	0		0	0	1	0	0
ALDH18A1_DEL		0	0	0	0		0	0	1	1	1
ALDH1A1_AMP		1	0	0	0		0	0	1	0	0
ALDH1A1_DEL		0	0	0	0		0	0	1	0	0
ALDH1A2_AMP		0	0	0	0		0	0	1	0	0
ALDH1A2_DEL		0	0	0	0		0	0	1	0	0
ALDH1A3_AMP		1	0	0	0		0	0	1	1	0
ALDH1A3_DEL		0	0	0	0		0	0	1	0	0
ALDH1B1_AMP		0	0	0	0		0	0	1	1	0
ALDH1B1_DEL		1	0	0	0		0	0	1	1	0
ALDH1L1_AMP		0	0	0	0		1	0	1	0	0
ALDH1L1_DEL		0	0	0	0		0	0	1	0	0
ALDH1L1-AS1_AMP		0	0	0	0		0	0	1	0	0
ALDH1L1-AS1_DEL		0	0	0	0		0	0	1	1	1
ALDH1L1-AS2_AMP		0	0	0	0		0	0	1	1	0
ALDH1L1-AS2_DEL		0	0	0	0		0	0	1	0	0
ALDH1L2_AMP		0	0	0	0		0	0	1	1	0
ALDH1L2_DEL		0	0	0	0		0	0	1	0	0
ALDH2_AMP		0	0	0	0		0	0	1	0	0
ALDH2_DEL		0	0	0	0		1	0	1	1	0
ALDH3A1_AMP		1	0	0	0		0	0	1	1	0
ALDH3A1_DEL		0	0	0	0		1	0	1	0	0
ALDH3A2_AMP		0	0	0	0		0	0	1	0	0
ALDH3A2_DEL		1	0	0	1		1	1	1	0	1
ALDH3B1_AMP		0	0	0	0		1	1	1	1	0
ALDH3B1_DEL		0	0	0	1		0	0	1	0	0
ALDH3B2_AMP		0	0	0	0		0	0	1	0	0
ALDH3B2_DEL		0	0	0	0		0	0	1	0	0
ALDH4A1_AMP		0	0	0	0		0	0	1	1	0
ALDH4A1_DEL		0	0	0	0		0	0	1	0	0
ALDH5A1_AMP		0	0	0	0		1	1	1	1	0
ALDH5A1_DEL		0	0	0	0		0	0	1	0	0
ALDH6A1_AMP		0	0	0	0		0	0	1	0	0
ALDH6A1_DEL		1	0	0	0		0	0	1	1	0
ALDH7A1_AMP		0	0	0	0		0	0	1	0	0
ALDH7A1_DEL		0	0	0	0		0	0	1	0	0
ALDH7A1_MUT		0	0	0	0		0	0	1	0	0
ALDH8A1_AMP		0	0	0	0		1	0	1	1	0
ALDH8A1_DEL		0	0	0	0		0	0	1	0	0
ALDH9A1_AMP		0	0	0	0		0	0	1	0	0
ALDH9A1_DEL		0	0	0	0		0	0	1	0	0
ALDOA_AMP		0	0	0	0		0	0	1	0	0
ALDOA_DEL		0	0	0	0		0	1	1	0	0
ALDOB_AMP		0	0	0	0		0	0	1	0	0
ALDOB_DEL		1	0	0	0		0	0	1	0	0
ALDOC_AMP		0	0	0	0		0	0	1	0	0
ALDOC_DEL		0	0	0	0		0	0	1	1	0
ALG1_AMP		0	0	0	1		0	0	1	1	1
ALG1_DEL		0	0	0	0		0	0	1	0	0
ALG10_AMP		0	1	0	1		0	0	1	0	0
ALG10_DEL		0	0	0	0		0	0	1	0	0
ALG10B_AMP		0	1	0	0		0	0	1	1	1
ALG10B_DEL		0	0	0	0		0	0	1	0	0
ALG11_AMP		0	0	0	0		1	0	1	1	0
ALG11_DEL		0	0	0	0		0	1	1	1	0
ALG12_AMP		0	0	0	1		0	0	1	0	0
ALG12_DEL		0	0	0	0		0	0	1	1	0
ALG13_AMP		0	0	0	0		1	1	1	1	0
ALG13_DEL		0	0	0	0		0	0	1	1	1
ALG14_AMP		0	0	0	0		0	0	1	0	0
ALG14_DEL		1	0	0	0		0	0	1	1	0
ALG1L_AMP		0	0	0	0		0	0	1	0	0
ALG1L_DEL		0	0	0	0		0	0	1	0	0
ALG1L2_AMP		0	0	0	0		0	1	1	0	0
ALG1L2_DEL		0	0	0	0		0	0	1	0	0
ALG2_AMP		0	0	0	0		0	0	1	0	0
ALG2_DEL		0	0	0	0		0	0	1	0	0
ALG3_AMP		0	0	0	0		0	0	1	0	0
ALG3_DEL		0	0	0	0		0	0	1	0	0
ALG5_AMP		0	0	0	0		0	0	1	0	0
ALG5_DEL		0	0	0	0		0	0	1	0	0
ALG6_AMP		0	0	0	1		0	0	1	1	1
ALG6_DEL		0	0	0	0		0	0	1	0	0
ALG8_AMP		0	0	0	0		0	0	1	0	0
ALG8_DEL		0	0	0	0		0	0	1	1	0
ALG9_AMP		1	0	0	0		0	0	1	0	0
ALG9_DEL		0	0	0	0		0	0	1	0	0
ALK_AMP		1	0	1	0		0	0	1	1	0
ALK_DEL		0	0	0	0		0	0	1	0	0
ALK_MUT		0	0	0	0		0	0	1	0	0
ALKBH1_AMP		1	0	0	1		1	1	1	0	1
ALKBH1_DEL		0	0	0	0		0	0	1	0	0
ALKBH2_AMP		0	0	0	0		0	0	1	0	0
ALKBH2_DEL		0	0	0	0		0	0	1	0	0
ALKBH3_AMP		0	0	0	1		1	0	1	0	0
ALKBH3_DEL		0	0	0	1		0	0	1	0	0
ALKBH4_AMP		1	0	0	0		0	0	1	1	0
ALKBH4_DEL		0	0	0	0		0	0	1	0	0
ALKBH5_AMP		0	0	0	0		0	0	1	0	0
ALKBH5_DEL		0	0	0	0		0	0	1	0	0
ALKBH6_AMP		0	1	1	0		0	0	1	0	0
ALKBH6_DEL		1	0	0	1		1	0	1	1	0
ALKBH7_AMP		0	0	0	1		0	0	1	0	0
ALKBH7_DEL		0	0	0	0		0	0	1	0	0
ALKBH8_AMP		1	0	0	1		1	1	1	1	1
ALKBH8_DEL		1	0	0	1		1	1	1	1	1
ALLC_AMP		0	0	0	0		1	0	1	0	0
ALLC_DEL		0	0	0	1		1	0	1	0	0
ALMS1_AMP		0	0	0	1		1	0	1	0	0
ALMS1_DEL		0	0	0	1		1	0	1	0	0
ALMS1P_AMP		0	0	0	0		0	0	1	1	0
ALMS1P_DEL		1	0	0	0		1	0	1	0	0
ALOX12_AMP		0	0	0	0		1	0	1	0	0
ALOX12_DEL		0	0	0	1		1	0	1	0	0
ALOX12B_AMP		0	0	0	1		1	0	1	0	0
ALOX12B_DEL		1	0	0	0		1	0	1	0	0
ALOX12P2_AMP		1	0	0	1		1	1	1	1	1
ALOX12P2_DEL		1	0	0	1		1	1	1	1	1
ALOX15_AMP		0	0	0	1		1	0	1	0	0
ALOX15_DEL		0	0	0	0		0	0	1	1	0
ALOX15B_AMP		0	0	0	0		0	0	1	0	0
ALOX15B_DEL		1	0	0	1		1	0	1	1	0
ALOX15P1_AMP		1	0	0	1		1	0	1	1	0
ALOX15P1_DEL		0	0	0	0		0	0	1	0	0
ALOX5_AMP		0	0	0	0		1	0	1	0	0
ALOX5_DEL		0	0	0	1		1	0	1	0	0
ALOX5AP_AMP		1	0	0	0		0	0	1	0	0
ALOX5AP_DEL		0	0	0	0		1	0	1	0	0
ALOXE3_AMP		0	0	0	1		1	0	1	0	0
ALOXE3_DEL		0	0	0	0		0	0	1	0	0
ALPI_AMP		0	0	0	0		1	0	1	0	0
ALPI_DEL		0	0	0	1		1	0	1	0	0
ALPK1_AMP		0	0	0	0		0	0	1	0	0
ALPK1_DEL		0	0	0	0		1	0	1	0	0
ALPK1_MUT		0	0	0	0		0	0	1	0	0
ALPK2_AMP		1	0	0	1		0	0	1	0	0
ALPK2_DEL		1	0	0	1		1	1	1	1	1
ALPK2_MUT		0	0	1	0		0	1	1	0	0
ALPK3_AMP		0	0	0	1		0	1	1	0	1
ALPK3_DEL		0	0	0	1		1	0	1	0	0
ALPK3_MUT		0	0	0	1		1	0	1	0	0
ALPL_AMP		0	0	0	0		1	0	1	0	0
ALPL_DEL		0	0	0	0		1	0	1	0	0
ALPP_AMP		0	0	0	0		1	0	1	0	0
ALPP_DEL		1	0	0	1		1	1	1	1	1
ALPPL2_AMP		1	0	0	1		1	1	1	1	1
ALPPL2_DEL		0	0	0	0		0	0	1	0	0
ALS2_AMP		1	0	0	1		1	1	1	1	1
ALS2_DEL		0	0	0	1		1	0	1	0	0
ALS2_MUT		0	0	0	1		1	0	1	0	0
ALS2CL_AMP		0	0	0	0		0	0	1	0	0
ALS2CL_DEL		1	0	0	0		0	0	1	0	0
ALS2CR11_AMP		0	0	0	0		1	0	1	0	0
ALS2CR11_DEL		0	0	0	0		0	0	1	0	1
ALS2CR12_AMP		0	0	0	0		0	0	1	0	0
ALS2CR12_DEL		0	0	0	0		0	0	1	0	0
ALS2CR8_AMP		0	0	0	1		1	0	1	0	0
ALS2CR8_DEL		0	0	0	1		1	0	1	0	0
ALX1_AMP		0	0	0	0		0	0	1	0	0
ALX1_DEL		0	0	0	1		1	0	1	0	0
ALX3_AMP		1	0	0	1		1	1	1	0	1
ALX3_DEL		0	0	0	0		0	0	1	0	0
ALX4_AMP		1	0	0	1		1	1	1	1	1
ALX4_DEL		1	0	0	0		0	0	1	0	1
ALYREF_AMP		0	0	0	0		1	0	1	0	0
ALYREF_DEL		0	0	0	0		1	0	1	0	0
AMACR_AMP		0	0	0	1		1	0	1	0	0
AMACR_DEL		0	0	0	1		1	0	1	0	0
AMBN_AMP		0	0	0	1		1	0	1	0	0
AMBN_DEL		0	0	0	1		0	0	1	0	0
AMBP_AMP		1	0	0	1		1	0	1	0	0
AMBP_DEL		1	0	0	1		1	1	1	1	1
AMBRA1_AMP		1	0	0	1		1	1	1	1	1
AMBRA1_DEL		1	0	0	1		1	1	1	1	1
AMD1_AMP		1	0	0	1		1	1	1	1	1
AMD1_DEL		1	0	0	1		1	1	1	1	1
AMDHD1_AMP		1	0	0	1		1	1	1	1	1
AMDHD1_DEL		1	0	0	1		1	1	1	1	1
AMDHD2_AMP		1	0	0	1		1	1	1	1	1
AMDHD2_DEL		0	0	0	1		1	0	1	0	0
AMELX_AMP		0	0	0	0		0	0	1	0	1
AMELX_DEL		0	0	0	0		0	0	1	0	0
AMELY_AMP		0	0	0	0		1	0	1	0	0
AMELY_DEL		0	1	1	0		0	0	1	0	0
AMFR_AMP		0	0	0	0		0	1	1	0	0
AMFR_DEL		1	0	0	1		1	1	1	1	1
AMH_AMP		0	0	0	0		0	0	1	0	0
AMH_DEL		0	0	0	0		1	0	1	0	0
AMHR2_AMP		0	0	0	0		1	0	1	0	0
AMHR2_DEL		0	0	0	0		0	0	1	0	0
AMHR2_MUT		0	0	0	1		1	0	1	0	0
AMICA1_AMP		0	0	0	1		1	0	1	0	0
AMICA1_DEL		0	0	0	1		1	0	1	0	0
AMIGO1_AMP		0	0	0	1		1	0	1	0	0
AMIGO1_DEL		0	0	0	1		1	0	1	0	0
AMIGO2_AMP		0	1	0	0		0	0	1	0	0
AMIGO2_DEL		0	0	0	0		0	0	1	0	0
AMIGO3_AMP		0	0	0	0		1	0	1	0	0
AMIGO3_DEL		1	0	0	1		1	1	1	1	1
AMMECR1_AMP		1	0	0	1		1	1	1	1	1
AMMECR1_DEL		1	0	0	0		0	1	1	1	0
AMMECR1L_AMP		0	0	0	1		1	0	1	0	0
AMMECR1L_DEL		1	0	0	0		0	1	1	0	0
AMN_AMP		0	0	0	1		1	0	1	0	0
AMN_DEL		0	0	0	0		0	0	1	0	0
AMN1_AMP		1	1	0	0		1	0	1	0	0
AMN1_DEL		0	0	0	1		1	0	1	0	0
AMOT_AMP		0	0	0	0		1	0	1	0	0
AMOT_DEL		0	0	0	0		1	0	1	0	0
AMOTL1_AMP		0	0	0	0		1	0	1	1	0
AMOTL1_DEL		0	0	0	0		1	0	1	1	0
AMOTL2_AMP		1	0	0	0		1	0	1	0	0
AMOTL2_DEL		1	0	0	0		1	0	1	0	0
AMPD1_AMP		1	0	1	0		1	0	1	0	0
AMPD1_DEL		1	0	0	0		1	0	1	0	0
AMPD2_AMP		1	0	0	0		1	0	1	0	0
AMPD2_DEL		1	0	0	0		1	0	1	0	0
AMPD3_AMP		1	0	0	0		1	0	1	0	0
AMPD3_DEL		1	0	0	0		1	0	1	0	0
AMPH_AMP		1	0	0	0		1	0	1	0	0
AMPH_DEL		1	0	0	0		1	0	1	0	0
AMT_AMP		1	0	0	0		1	0	1	0	0
AMT_DEL		1	0	0	0		1	0	1	0	0
AMTN_AMP		1	0	0	0		1	0	1	0	0
AMTN_DEL		1	0	0	0		1	0	1	0	0
AMY2A_AMP		1	0	0	0		1	0	1	0	0
AMY2A_DEL		1	0	0	0		1	0	1	0	0
AMY2B_AMP		1	0	0	1		1	1	1	1	1
AMY2B_DEL		1	0	0	0		1	0	1	0	0
AMZ1_AMP		1	0	0	0		0	0	1	0	0
AMZ1_DEL		1	0	0	0		0	0	1	0	1
AMZ2_AMP		1	0	0	0		0	0	1	0	1
AMZ2_DEL		1	0	0	1		1	0	1	0	0
AMZ2_MUT		0	0	0	1		0	0	1	0	0
AMZ2P1_AMP		0	0	0	0		1	0	1	0	0
AMZ2P1_DEL		1	0	0	1		0	1	1	0	1
ANAPC1_AMP		0	0	0	1		1	0	1	0	0
ANAPC1_DEL		0	0	0	1		1	0	1	0	0
ANAPC10_AMP		0	0	0	1		1	0	1	0	0
ANAPC10_DEL		0	0	0	0		1	0	1	1	0
ANAPC11_AMP		0	0	0	0		1	0	1	0	0
ANAPC11_DEL		0	0	0	0		0	0	1	0	0
ANAPC13_AMP		1	0	0	0		1	0	1	0	0
ANAPC13_DEL		0	0	0	0		1	0	1	1	0
ANAPC15_AMP		1	0	0	0		0	0	1	0	1
ANAPC15_DEL		0	0	0	1		1	0	1	0	0
ANAPC16_AMP		1	0	0	0		1	0	1	1	0
ANAPC16_DEL		1	0	0	1		0	1	1	0	1
ANAPC1P1_AMP		0	0	0	1		0	0	1	0	0
ANAPC1P1_DEL		0	0	0	1		0	0	1	0	0
ANAPC2_AMP		0	0	0	1		1	0	1	0	0
ANAPC2_DEL		1	0	0	0		1	0	1	0	0
ANAPC4_AMP		0	0	0	1		0	1	1	0	0
ANAPC4_DEL		0	0	0	0		0	0	1	1	0
ANAPC5_AMP		0	0	0	0		1	0	1	1	0
ANAPC5_DEL		0	0	0	0		0	0	1	0	0
ANAPC5_MUT		1	0	0	1		1	0	1	1	0
ANAPC7_AMP		0	0	0	0		0	0	1	0	0
ANAPC7_DEL		0	0	0	1		1	0	1	0	0
ANG_AMP		0	0	0	0		0	0	1	0	0
ANG_DEL		0	0	0	0		0	0	1	0	0
ANGEL1_AMP		0	0	0	1		1	0	1	0	0
ANGEL1_DEL		0	0	0	0		0	0	1	0	0
ANGEL2_AMP		0	0	0	1		1	0	1	0	0
ANGEL2_DEL		1	0	0	1		1	0	1	1	0
ANGPT1_AMP		0	1	0	0		0	0	1	0	0
ANGPT1_DEL		1	0	0	1		0	1	1	1	1
ANGPT2_AMP		0	0	0	1		1	0	1	0	0
ANGPT2_DEL		0	0	0	1		1	0	1	0	0
ANGPT4_AMP		0	0	0	1		1	0	1	0	0
ANGPT4_DEL		0	0	0	1		1	0	1	0	0
ANGPTL1_AMP		0	0	0	1		1	0	1	0	0
ANGPTL1_DEL		1	0	0	0		0	0	1	0	0
ANGPTL2_AMP		0	0	0	1		1	0	1	0	0
ANGPTL2_DEL		0	0	0	0		0	0	1	0	0
ANGPTL3_AMP		0	0	0	0		1	0	1	0	0
ANGPTL3_DEL		0	0	0	0		1	0	1	0	0
ANGPTL4_AMP		0	0	0	0		1	0	1	1	0
ANGPTL4_DEL		0	0	0	1		1	0	1	0	0
ANGPTL4_MUT		0	0	0	1		0	0	1	1	0
ANGPTL5_AMP		1	0	0	0		1	0	1	0	0
ANGPTL5_DEL		0	0	0	1		0	0	1	0	0
ANGPTL6_AMP		0	0	0	0		0	0	1	0	0
ANGPTL6_DEL		0	0	0	0		0	0	1	0	0
ANGPTL7_AMP		0	0	0	1		1	0	1	0	0
ANGPTL7_DEL		1	0	0	1		1	1	1	1	1
ANK1_AMP		1	0	0	0		1	0	1	1	0
ANK1_DEL		0	0	0	0		0	0	1	1	0
ANK2_AMP		0	0	0	0		1	0	1	0	0
ANK2_DEL		1	0	0	0		1	0	1	0	0
ANK3_AMP		1	0	0	1		1	1	1	1	1
ANK3_DEL		0	0	0	1		1	0	1	0	0
ANKAR_AMP		0	0	0	0		0	0	1	0	0
ANKAR_DEL		1	0	0	1		0	1	1	0	0
ANKDD1A_AMP		0	0	0	0		0	1	1	0	1
ANKDD1A_DEL		1	0	0	1		1	1	1	1	1
ANKFN1_AMP		1	0	0	0		1	0	1	0	0
ANKFN1_DEL		0	0	0	1		0	1	1	0	0
ANKFY1_AMP		0	0	0	1		0	1	1	0	0
ANKFY1_DEL		0	0	0	0		1	0	1	0	0
ANKH_AMP		0	0	0	1		1	0	1	0	0
ANKH_DEL		0	0	0	1		1	0	1	0	1
ANKHD1_AMP		0	0	0	1		1	0	1	0	0
ANKHD1_DEL		0	0	0	1		1	0	1	0	1
ANKHD1-EIF4EBP3_AMP		1	0	0	1		1	1	1	1	1
ANKHD1-EIF4EBP3_DEL		0	0	0	0		1	0	1	0	0
ANKIB1_AMP		0	0	0	1		1	0	1	0	0
ANKIB1_DEL		0	0	0	1		1	0	1	0	0
ANKK1_AMP		0	0	0	1		0	0	1	0	0
ANKK1_DEL		0	0	0	0		0	0	1	0	0
ANKK1_MUT		0	0	0	0		0	0	1	0	0
ANKLE1_AMP		1	0	0	0		0	1	1	0	0
ANKLE1_DEL		0	0	0	0		1	0	1	0	0
ANKLE2_AMP		1	0	0	1		1	1	1	1	1
ANKLE2_DEL		1	0	0	1		1	1	1	1	1
ANKMY1_AMP		1	0	0	1		1	1	1	1	1
ANKMY1_DEL		0	0	0	0		0	0	1	1	0
ANKMY2_AMP		0	0	0	0		1	0	1	1	0
ANKMY2_DEL		0	0	0	0		0	0	1	1	0
ANKRA2_AMP		0	0	0	0		1	0	1	1	0
ANKRA2_DEL		0	0	0	1		0	1	1	0	0
ANKRD1_AMP		0	0	0	0		1	0	1	0	0
ANKRD1_DEL		1	0	0	1		1	1	1	1	1
ANKRD10_AMP		0	0	0	0		1	0	1	0	0
ANKRD10_DEL		0	1	0	1		1	0	1	0	0
ANKRD11_AMP		0	0	0	1		1	0	1	0	0
ANKRD11_DEL		0	0	0	0		0	0	1	0	0
ANKRD12_AMP		1	0	0	1		1	1	1	1	1
ANKRD12_DEL		0	0	0	0		0	0	1	0	0
ANKRD13A_AMP		1	0	0	1		1	1	1	1	1
ANKRD13A_DEL		0	0	0	0		0	0	1	0	0
ANKRD13B_AMP		0	0	0	0		0	0	1	0	0
ANKRD13B_DEL		1	0	0	0		0	0	1	0	0
ANKRD13C_AMP		1	0	0	0		0	0	1	0	0
ANKRD13C_DEL		1	0	0	1		1	1	1	1	1
ANKRD13D_AMP		1	0	0	1		1	1	1	1	1
ANKRD13D_DEL		0	0	0	0		1	0	1	0	0
ANKRD16_AMP		1	0	0	1		1	1	1	1	1
ANKRD16_DEL		1	0	0	1		1	1	1	1	1
ANKRD17_AMP		0	0	0	0		0	0	1	0	0
ANKRD17_DEL		0	1	0	0		1	0	1	0	0
ANKRD18A_AMP		0	0	0	0		0	0	1	0	0
ANKRD18A_DEL		0	0	0	1		1	0	1	0	0
ANKRD18B_AMP		0	0	0	0		1	0	1	0	0
ANKRD18B_DEL		1	0	0	1		1	1	1	1	1
ANKRD18DP_AMP		1	0	0	1		1	1	1	1	1
ANKRD18DP_DEL		1	0	0	1		1	1	1	1	1
ANKRD19P_AMP		0	0	0	0		0	0	1	0	0
ANKRD19P_DEL		1	0	0	0		0	0	1	0	0
ANKRD2_AMP		1	0	0	1		1	1	1	1	1
ANKRD2_DEL		1	0	0	1		1	1	1	1	1
ANKRD20A1_AMP		1	0	0	1		1	1	1	1	1
ANKRD20A1_DEL		1	0	0	1		1	1	1	1	1
ANKRD20A11P_AMP		1	0	0	1		1	1	1	1	1
ANKRD20A11P_DEL		1	0	0	1		0	0	1	0	0
ANKRD20A12P_AMP		0	0	0	0		1	0	1	0	0
ANKRD20A12P_DEL		0	0	0	0		0	0	1	0	0
ANKRD20A4_AMP		1	0	1	0		0	0	1	0	0
ANKRD20A4_DEL		1	0	0	1		1	1	1	1	1
ANKRD20A5P_AMP		0	1	0	1		1	0	1	0	0
ANKRD20A5P_DEL		0	0	0	0		1	0	1	0	0
ANKRD20A8P_AMP		0	0	0	0		0	0	1	0	0
ANKRD20A8P_DEL		0	0	0	1		1	0	1	0	0
ANKRD20A9P_AMP		1	0	0	1		1	0	1	0	0
ANKRD20A9P_DEL		0	0	0	1		1	0	1	0	0
ANKRD22_AMP		0	0	0	1		1	0	1	0	0
ANKRD22_DEL		0	0	0	0		1	0	1	0	0
ANKRD23_AMP		0	0	0	0		0	0	1	0	0
ANKRD23_DEL		1	0	0	1		0	0	1	1	0
ANKRD24_AMP		1	0	0	1		1	1	1	1	1
ANKRD24_DEL		1	0	0	1		1	1	1	1	1
ANKRD26_AMP		0	0	0	1		1	0	1	0	0
ANKRD26_DEL		1	0	0	1		1	1	1	1	1
ANKRD26P1_AMP		0	0	0	0		1	0	1	0	0
ANKRD26P1_DEL		1	0	0	1		1	1	1	1	1
ANKRD26P3_AMP		0	0	0	0		1	0	1	0	0
ANKRD26P3_DEL		1	0	0	0		0	0	1	0	0
ANKRD27_AMP		0	1	1	0		1	0	1	0	0
ANKRD27_DEL		0	0	0	0		1	0	1	0	0
ANKRD28_AMP		0	0	0	1		1	0	1	0	0
ANKRD28_DEL		0	0	0	1		1	0	1	0	0
ANKRD29_AMP		0	0	0	1		1	0	1	0	0
ANKRD29_DEL		0	0	0	1		0	0	1	0	0
ANKRD30A_AMP		1	0	0	0		0	0	1	1	0
ANKRD30A_DEL		0	0	0	0		0	0	1	0	0
ANKRD30B_AMP		0	1	0	0		0	0	0	0	0
ANKRD30B_DEL		0	0	0	0		0	0	0	0	0
ANKRD30BL_AMP		0	0	0	0		0	0	0	1	0
ANKRD30BL_DEL		0	0	0	0		0	0	0	0	0
ANKRD30BP2_AMP		0	0	0	0		0	0	0	0	0
ANKRD30BP2_DEL		0	0	0	0		0	0	0	0	0
ANKRD31_AMP		0	0	0	0		0	0	0	0	0
ANKRD31_DEL		0	0	0	0		0	0	0	0	0
ANKRD32_AMP		0	0	0	0		0	0	0	0	0
ANKRD32_DEL		0	0	0	0		0	0	0	0	0
ANKRD33_AMP		0	0	0	0		0	0	0	0	0
ANKRD33_DEL		0	0	0	0		0	0	0	0	0
ANKRD33B_AMP		0	0	0	0		0	0	0	0	1
ANKRD33B_DEL		0	0	0	0		0	0	0	0	0
ANKRD34A_AMP		0	0	0	0		0	0	0	0	0
ANKRD34A_DEL		0	0	0	0		0	0	0	0	0
ANKRD34B_AMP		0	0	0	0		0	0	0	0	0
ANKRD34B_DEL		0	0	0	0		0	0	0	0	0
ANKRD34C_AMP		0	0	0	0		0	1	0	0	0
ANKRD34C_DEL		0	0	0	0		0	0	0	0	0
ANKRD35_AMP		0	0	0	0		0	0	0	0	0
ANKRD35_DEL		0	0	0	0		0	0	0	0	0
ANKRD36_AMP		0	1	0	0		0	0	0	0	0
ANKRD36_DEL		0	0	0	0		0	0	0	0	0
ANKRD36B_AMP		0	0	0	0		0	0	0	0	0
ANKRD36B_DEL		0	1	1	0		0	0	0	0	0
ANKRD36BP1_AMP		0	0	0	0		0	0	0	0	0
ANKRD36BP1_DEL		0	0	0	0		0	0	0	0	0
ANKRD36BP2_AMP		0	0	0	0		0	0	0	0	0
ANKRD36BP2_DEL		0	0	0	0		0	0	0	0	0
ANKRD37_AMP		0	0	0	0		0	0	0	0	0
ANKRD37_DEL		0	0	0	0		0	0	0	0	0
ANKRD39_AMP		0	0	0	0		0	0	0	0	0
ANKRD39_DEL		0	0	0	0		0	0	0	0	0
ANKRD40_AMP		0	0	0	0		0	0	0	0	0
ANKRD40_DEL		0	0	0	0		0	0	0	0	0
ANKRD42_AMP		0	0	0	0		0	0	0	0	0
ANKRD42_DEL		0	0	0	1		0	0	0	0	0
ANKRD44_AMP		0	0	0	0		0	0	0	0	0
ANKRD44_DEL		0	0	0	0		0	0	0	0	0
ANKRD45_AMP		0	0	0	0		0	0	0	0	0
ANKRD45_DEL		0	0	0	0		0	0	0	0	0
ANKRD46_AMP		0	1	0	0		0	0	0	0	0
ANKRD46_DEL		0	0	0	0		0	0	0	0	0
ANKRD49_AMP		0	0	0	0		0	0	0	0	0
ANKRD49_DEL		0	0	0	0		0	0	0	0	0
ANKRD5_AMP		0	0	0	0		0	0	0	0	0
ANKRD5_DEL		0	0	0	0		0	1	0	0	0
ANKRD50_AMP		0	0	0	0		0	0	0	0	0
ANKRD50_DEL		0	0	0	0		0	0	0	0	0
ANKRD52_AMP		0	0	0	0		0	0	0	0	1
ANKRD52_DEL		0	0	0	0		0	0	0	0	0
ANKRD53_AMP		0	0	0	0		0	0	0	0	0
ANKRD53_DEL		0	0	0	0		0	0	0	0	0
ANKRD54_AMP		0	0	0	0		0	0	0	0	0
ANKRD54_DEL		0	0	0	0		0	0	0	0	0
ANKRD55_AMP		0	0	0	0		0	0	0	0	0
ANKRD55_DEL		0	0	0	0		0	0	0	0	0
ANKRD6_AMP		0	0	0	0		0	0	0	0	1
ANKRD6_DEL		0	0	0	0		0	0	0	0	0
ANKRD62P1-PARP4P3_AMP		0	0	0	0		0	0	0	0	0
ANKRD62P1-PARP4P3_DEL		0	0	0	0		0	0	0	0	0
ANKRD63_AMP		0	0	0	0		0	0	0	0	0
ANKRD63_DEL		0	0	0	0		0	0	0	0	0
ANKRD65_AMP		0	0	0	0		0	0	0	0	0
ANKRD65_DEL		0	0	0	0		0	0	0	0	0
ANKRD7_AMP		0	0	0	0		0	0	0	0	0
ANKRD7_DEL		0	0	0	0		0	0	0	0	0
ANKRD9_AMP		0	0	0	0		0	0	0	0	0
ANKRD9_DEL		0	0	0	0		0	0	0	0	0
ANKS1A_AMP		0	0	0	0		0	0	0	0	0
ANKS1A_DEL		0	0	0	0		0	0	0	0	0
ANKS1B_AMP		0	0	0	0		0	0	0	0	0
ANKS1B_DEL		0	0	0	0		0	0	0	0	0
ANKS3_AMP		0	0	0	0		0	0	0	0	1
ANKS3_DEL		0	0	0	0		0	0	0	0	0
ANKS4B_AMP		0	0	0	0		0	0	0	0	0
ANKS4B_DEL		0	0	0	0		0	0	0	0	0
ANKS6_AMP		0	0	0	0		0	0	0	0	0
ANKS6_DEL		0	0	0	0		0	0	0	0	0
ANKUB1_AMP		0	0	0	0		0	0	0	0	0
ANKUB1_DEL		0	0	0	0		0	0	0	0	0
ANKZF1_AMP		0	0	0	0		0	0	0	0	1
ANKZF1_DEL		0	0	0	0		0	0	0	0	0
ANLN_AMP		0	0	0	0		0	0	0	0	0
ANLN_DEL		0	0	0	0		0	0	0	0	0
ANO1_AMP		0	0	0	0		0	0	0	0	0
ANO1_DEL		0	0	0	0		0	0	0	0	0
ANO10_AMP		0	0	0	0		0	0	0	0	0
ANO10_DEL		0	1	0	0		0	0	0	0	0
ANO2_AMP		0	1	0	0		0	0	0	0	0
ANO2_DEL		0	0	0	0		0	0	0	0	0
ANO3_AMP		0	0	0	0		0	0	0	0	0
ANO3_DEL		0	0	0	0		0	0	0	0	0
ANO4_AMP		0	0	0	0		0	0	0	0	0
ANO4_DEL		0	0	1	0		0	0	0	0	0
ANO5_AMP		0	0	0	0		0	0	0	0	1
ANO5_DEL		0	0	0	0		0	0	0	0	0
ANO6_AMP		0	1	0	0		0	0	0	0	0
ANO6_DEL		0	0	0	0		0	0	0	0	0
ANO7_AMP		0	0	0	0		0	0	0	0	0
ANO7_DEL		0	0	0	0		0	0	0	0	0
ANO8_AMP		0	0	0	0		0	0	0	0	0
ANO8_DEL		0	0	0	0		0	0	0	0	0
ANO9_AMP		0	0	0	0		0	0	0	0	0
ANO9_DEL		0	0	0	0		0	0	0	0	0
ANP32A_AMP		0	0	0	0		0	0	0	0	0
ANP32A_DEL		0	0	0	0		0	0	0	0	0
ANP32A-IT1_AMP		0	0	0	0		0	0	0	0	0
ANP32A-IT1_DEL		0	0	0	0		0	0	0	0	0
ANP32AP1_AMP		0	0	0	0		0	0	0	0	0
ANP32AP1_DEL		0	0	0	0		0	0	0	0	0
ANP32B_AMP		0	0	0	0		0	0	0	0	0
ANP32B_DEL		0	0	0	0		1	1	0	1	0
ANP32C_AMP		0	0	0	0		0	0	0	0	0
ANP32C_DEL		0	1	0	0		1	0	0	0	1
ANP32D_AMP		0	0	0	0		0	0	0	0	0
ANP32D_DEL		0	0	0	0		0	0	0	0	0
ANP32E_AMP		0	0	0	0		0	0	0	0	0
ANP32E_DEL		0	0	0	0		0	0	0	0	0
ANPEP_AMP		0	0	0	0		0	0	0	0	0
ANPEP_DEL		0	0	0	0		0	0	0	0	0
ANTXR1_AMP		0	0	0	0		0	0	0	0	0
ANTXR1_DEL		0	0	0	0		0	0	0	0	0
ANTXR2_AMP		0	0	0	1		0	0	0	0	0
ANTXR2_DEL		0	0	0	1		0	0	0	0	1
ANXA1_AMP		0	0	0	0		0	0	0	0	0
ANXA1_DEL		0	0	0	0		0	0	0	0	0
ANXA10_AMP		0	0	0	0		0	0	0	0	0
ANXA10_DEL		0	1	0	0		0	0	0	0	0
ANXA11_AMP		0	0	0	0		0	0	0	0	0
ANXA11_DEL		0	0	0	0		0	0	0	0	0
ANXA13_AMP		0	0	0	0		0	0	0	0	0
ANXA13_DEL		0	0	0	0		0	0	0	0	0
ANXA2_AMP		0	0	0	0		0	0	0	0	0
ANXA2_DEL		0	1	0	0		0	0	0	0	0
ANXA2P1_AMP		0	0	0	0		0	0	0	0	0
ANXA2P1_DEL		0	1	0	0		0	0	0	0	0
ANXA2P2_AMP		0	0	0	0		0	0	0	1	1
ANXA2P2_DEL		0	0	0	0		0	0	0	0	0
ANXA2P3_AMP		0	0	0	0		0	0	0	0	0
ANXA2P3_DEL		0	0	0	0		0	0	0	0	0
ANXA2R_AMP		0	0	0	0		0	0	0	0	0
ANXA2R_DEL		0	0	0	0		0	0	0	0	0
ANXA3_AMP		0	0	0	0		0	0	0	0	0
ANXA3_DEL		0	0	0	0		0	0	0	0	0
ANXA4_AMP		0	0	0	0		0	0	0	0	0
ANXA4_DEL		0	0	0	0		0	0	0	0	0
ANXA5_AMP		0	0	0	0		0	0	0	0	0
ANXA5_DEL		0	1	0	0		0	0	0	0	0
ANXA6_AMP		0	0	0	0		0	0	0	0	0
ANXA6_DEL		0	0	0	0		0	0	0	0	0
ANXA7_AMP		0	0	0	0		0	0	0	1	0
ANXA7_DEL		0	1	0	0		0	0	0	0	1
ANXA8L2_AMP		0	0	0	0		0	0	0	0	0
ANXA8L2_DEL		0	0	0	0		0	0	0	0	0
ANXA9_AMP		0	0	0	0		0	0	0	0	0
ANXA9_DEL		0	0	0	0		0	0	0	0	0
AOAH_AMP		0	0	0	0		0	0	0	0	0
AOAH_DEL		0	0	0	0		0	0	0	0	0
AOAH-IT1_AMP		0	0	0	0		0	0	0	0	0
AOAH-IT1_DEL		0	0	0	0		0	0	0	0	0
AOC2_AMP		0	0	0	0		0	0	0	0	0
AOC2_DEL		0	1	0	0		0	0	0	0	0
AOC3_AMP		0	0	0	0		0	0	0	0	0
AOC3_DEL		0	1	0	0		0	0	0	0	0
AOC4_AMP		0	0	0	0		0	0	0	0	0
AOC4_DEL		0	0	0	0		0	0	0	0	0
AOX1_AMP		0	0	0	0		0	0	0	0	0
AOX1_DEL		0	0	0	0		0	0	0	0	0
AOX2P_AMP		0	0	0	0		0	0	0	0	0
AOX2P_DEL		0	0	0	0		0	0	0	0	0
AP1AR_AMP		0	0	0	0		0	0	0	0	0
AP1AR_DEL		0	0	0	0		0	0	0	0	0
AP1B1_AMP		0	0	0	0		0	0	0	0	0
AP1B1_DEL		0	0	0	0		0	0	0	0	0
AP1B1P1_AMP		0	0	0	0		0	0	0	0	0
AP1B1P1_DEL		0	0	0	0		0	0	0	0	0
AP1G1_AMP		0	0	0	0		0	0	0	0	0
AP1G1_DEL		0	0	0	0		0	0	0	0	0
AP1G2_AMP		0	0	0	0		0	0	0	0	0
AP1G2_DEL		0	0	0	0		0	0	0	0	0
AP1M1_AMP		0	0	0	0		0	0	0	0	0
AP1M1_DEL		0	0	0	0		0	0	0	0	0
AP1M2_AMP		0	0	0	0		0	0	0	0	0
AP1M2_DEL		0	0	0	0		0	0	0	0	0
AP1S1_AMP		0	0	0	0		0	0	0	0	0
AP1S1_DEL		0	0	0	0		0	0	0	0	1
AP1S2_AMP		0	0	0	0		1	0	0	0	0
AP1S2_DEL		0	0	0	0		0	0	0	0	0
AP1S3_AMP		0	0	0	0		0	0	0	0	0
AP1S3_DEL		0	0	0	0		0	0	0	0	0
AP2A1_AMP		0	0	1	0		0	0	0	0	0
AP2A1_DEL		0	0	0	0		0	0	0	0	0
AP2A2_AMP		0	0	0	0		0	0	0	0	0
AP2A2_DEL		0	0	0	0		0	0	0	0	0
AP2B1_AMP		0	0	0	0		0	0	0	0	0
AP2B1_DEL		0	1	0	0		0	0	0	0	0
AP2M1_AMP		0	0	0	0		0	0	0	0	0
AP2M1_DEL		0	0	0	0		0	0	0	0	0
AP2S1_AMP		0	0	1	0		0	0	0	0	0
AP2S1_DEL		0	0	0	0		0	0	0	1	0
AP3B1_AMP		0	0	0	0		0	0	0	0	0
AP3B1_DEL		0	0	0	0		0	0	0	0	0
AP3B2_AMP		0	0	0	0		0	0	0	0	0
AP3B2_DEL		0	0	0	0		0	0	0	0	1
AP3D1_AMP		0	0	0	0		0	0	0	0	0
AP3D1_DEL		0	0	0	0		0	0	0	0	1
AP3M1_AMP		0	0	0	0		0	0	0	0	0
AP3M1_DEL		0	0	0	0		1	0	0	1	1
AP3M2_AMP		0	0	0	0		0	0	0	0	0
AP3M2_DEL		0	0	0	0		1	0	0	0	0
AP3S1_AMP		0	0	0	0		0	0	0	1	0
AP3S1_DEL		0	0	0	0		0	0	0	0	0
AP3S2_AMP		0	0	0	0		0	0	0	0	0
AP3S2_DEL		0	0	0	0		0	0	0	0	0
AP4B1_AMP		0	0	0	0		0	0	0	0	0
AP4B1_DEL		0	0	0	0		0	0	0	0	0
AP4B1-AS1_AMP		0	0	0	0		0	0	0	0	0
AP4B1-AS1_DEL		0	0	0	0		0	0	0	0	0
AP4E1_AMP		0	0	0	0		0	0	0	0	0
AP4E1_DEL		0	0	0	0		1	0	0	0	0
AP4M1_AMP		0	0	0	0		0	0	0	0	0
AP4M1_DEL		0	0	0	0		0	0	0	0	0
AP4S1_AMP		0	0	1	0		0	0	0	0	0
AP4S1_DEL		0	0	0	0		0	0	0	0	0
AP5B1_AMP		0	0	0	0		0	0	0	0	0
AP5B1_DEL		0	0	0	0		0	0	0	0	0
AP5M1_AMP		0	0	0	0		0	0	0	0	0
AP5M1_DEL		0	0	0	0		0	0	0	0	0
AP5S1_AMP		0	0	0	0		0	0	0	0	0
AP5S1_DEL		0	0	0	0		0	0	0	1	1
AP5Z1_AMP		0	0	0	0		0	0	0	0	0
AP5Z1_DEL		0	0	0	0		0	0	0	0	0
APAF1_AMP		0	0	0	0		0	0	0	0	0
APAF1_DEL		0	0	0	0		0	0	0	0	0
APAF1_MUT		0	0	0	0		0	0	0	0	0
APBA1_AMP		0	0	0	0		0	0	0	0	0
APBA1_DEL		0	0	0	0		0	0	0	0	0
APBA2_AMP		0	0	0	0		0	0	0	0	0
APBA2_DEL		0	0	0	0		0	0	0	0	1
APBA3_AMP		0	0	0	0		0	0	0	0	0
APBA3_DEL		0	0	0	0		0	0	0	0	0
APBB1_AMP		0	0	0	0		0	0	0	0	0
APBB1_DEL		0	0	0	0		0	0	0	0	0
APBB1IP_AMP		0	0	0	0		0	0	0	0	0
APBB1IP_DEL		0	0	0	0		0	0	0	0	0
APBB1IP_MUT		0	0	0	0		0	0	0	0	0
APBB2_AMP		0	0	0	0		0	0	0	0	0
APBB2_DEL		0	0	0	0		0	0	0	0	0
APBB3_AMP		0	0	0	0		0	0	0	0	0
APBB3_DEL		0	0	0	0		0	0	0	0	0
APC.MC_MUT		0	0	0	1		0	1	0	0	1
APC_AMP		0	0	0	0		0	0	0	0	0
APC_DEL		0	0	0	0		0	0	0	0	0
APC_MUT		0	0	0	0		0	0	0	0	0
APC2_AMP		0	0	0	0		0	0	0	0	0
APC2_DEL		0	0	0	0		0	0	0	0	0
APCDD1_AMP		0	0	0	0		0	0	0	0	0
APCDD1_DEL		0	0	0	0		0	0	0	0	0
APCDD1L_AMP		0	0	0	0		0	0	0	0	0
APCDD1L_DEL		0	0	0	0		0	0	0	0	0
APCDD1L-AS1_AMP		0	0	0	0		0	0	0	0	0
APCDD1L-AS1_DEL		0	0	0	0		0	0	0	0	0
APCS_AMP		0	0	0	0		0	0	0	0	0
APCS_DEL		0	0	0	0		0	0	0	0	0
APEH_AMP		0	0	0	0		0	0	0	0	0
APEH_DEL		0	0	0	0		0	0	0	0	0
APEX1_AMP		0	0	0	0		0	0	0	0	0
APEX1_DEL		0	0	0	0		0	0	0	0	0
APEX2_AMP		0	0	0	0		0	0	0	0	0
APEX2_DEL		0	0	0	0		1	0	0	0	0
APH1A_AMP		0	0	0	0		0	0	0	0	0
APH1A_DEL		0	0	0	0		0	0	0	0	0
APH1B_AMP		0	0	0	0		0	0	0	0	0
APH1B_DEL		0	0	0	0		1	0	0	0	0
API5_AMP		0	0	0	0		0	0	0	0	0
API5_DEL		0	0	0	0		0	0	0	0	0
APIP_AMP		0	0	0	0		0	0	0	0	1
APIP_DEL		0	0	0	0		0	0	0	0	0
APITD1_AMP		0	0	0	0		0	0	0	1	1
APITD1_DEL		0	0	0	0		0	0	0	0	1
APITD1-CORT_AMP		0	0	0	0		0	0	0	0	0
APITD1-CORT_DEL		0	0	0	0		0	0	0	0	0
APLF_AMP		0	0	0	0		0	0	0	0	0
APLF_DEL		0	0	0	0		0	0	0	0	0
APLN_AMP		0	0	0	0		0	0	0	0	0
APLN_DEL		0	0	0	0		0	0	0	0	0
APLNR_AMP		0	0	0	0		0	0	0	0	0
APLNR_DEL		0	0	0	0		0	0	0	0	0
APLP1_AMP		0	1	1	0		0	0	0	0	1
APLP1_DEL		0	0	0	0		0	0	0	0	0
APLP2_AMP		0	0	0	0		0	0	0	0	0
APLP2_DEL		0	0	0	0		0	0	0	0	1
APMAP_AMP		0	0	0	0		0	0	0	0	1
APMAP_DEL		0	0	0	0		0	0	0	0	0
APOA1_AMP		0	0	0	0		0	0	0	0	0
APOA1_DEL		0	0	0	0		0	0	0	0	0
APOA1BP_AMP		0	0	0	0		1	0	0	0	0
APOA1BP_DEL		0	0	0	0		0	0	0	0	0
APOA2_AMP		0	0	0	0		0	0	0	0	0
APOA2_DEL		0	0	0	0		0	0	0	0	0
APOA4_AMP		0	0	0	0		0	0	0	0	0
APOA4_DEL		0	0	0	0		0	0	0	0	0
APOA5_AMP		0	0	0	0		0	0	0	0	0
APOA5_DEL		0	0	0	0		0	0	0	0	0
APOB_AMP		0	0	0	0		0	0	0	0	0
APOB_DEL		0	0	0	0		0	0	0	0	0
APOBEC1_AMP		0	0	0	0		0	0	0	0	0
APOBEC1_DEL		0	0	0	0		0	0	0	0	0
APOBEC2_AMP		0	0	0	0		0	0	0	0	0
APOBEC2_DEL		0	0	0	0		0	0	0	0	0
APOBEC3A_AMP		0	0	0	0		0	0	0	0	0
APOBEC3A_B_AMP		0	0	0	0		0	0	0	0	0
APOBEC3A_B_DEL		0	1	0	0		0	0	0	0	0
APOBEC3A_DEL		0	0	0	0		0	0	0	0	0
APOBEC3B_AMP		0	0	0	0		0	0	0	0	0
APOBEC3B_DEL		0	1	0	0		0	0	0	0	0
APOBEC3C_AMP		0	0	0	0		0	0	0	0	0
APOBEC3C_DEL		0	0	0	0		0	0	0	0	0
APOBEC3D_AMP		0	0	0	0		0	0	0	0	0
APOBEC3D_DEL		0	0	0	0		0	0	0	0	0
APOBEC3F_AMP		0	0	0	0		0	0	0	0	0
APOBEC3F_DEL		0	0	0	0		0	0	0	0	0
APOBEC3G_AMP		0	0	0	0		0	0	0	0	0
APOBEC3G_DEL		0	0	0	0		1	0	0	0	0
APOBEC3H_AMP		0	0	0	0		0	0	0	0	1
APOBEC3H_DEL		0	0	0	0		0	0	0	0	0
APOBEC4_AMP		0	0	0	0		0	0	0	0	0
APOBEC4_DEL		0	0	0	0		0	0	0	0	0
APOBR_AMP		0	0	0	0		0	0	0	0	0
APOBR_DEL		0	0	0	0		0	0	0	0	0
APOC1_AMP		0	1	1	0		0	0	0	0	0
APOC1_DEL		0	0	0	0		0	0	0	0	0
APOC1P1_AMP		0	1	1	0		0	1	0	0	0
APOC1P1_DEL		0	0	0	0		0	0	0	0	0
APOC2_AMP		0	1	1	0		0	0	0	0	0
APOC2_DEL		0	0	0	0		0	0	0	0	1
APOC3_AMP		0	0	0	0		0	0	0	0	0
APOC3_DEL		0	0	0	0		0	0	0	0	0
APOC4_AMP		0	1	1	0		0	1	0	0	0
APOC4_DEL		0	0	0	0		1	0	0	0	0
APOC4-APOC2_AMP		0	1	1	0		0	0	0	0	0
APOC4-APOC2_DEL		0	0	0	0		0	0	0	1	0
APOD_AMP		0	0	0	0		0	0	0	0	0
APOD_DEL		0	0	0	0		0	0	0	0	1
APOE_AMP		0	1	1	0		0	0	0	0	0
APOE_DEL		0	0	0	0		0	0	0	0	0
APOF_AMP		0	0	0	0		0	0	0	0	1
APOF_DEL		0	0	0	0		0	0	0	0	0
APOH_AMP		0	0	0	0		0	0	0	0	0
APOH_DEL		0	0	0	0		0	0	0	0	0
APOL1_AMP		0	0	0	0		0	0	0	0	0
APOL1_DEL		0	0	0	0		1	0	0	0	0
APOL2_AMP		0	0	0	0		0	0	0	0	0
APOL2_DEL		0	0	0	0		0	0	0	0	0
APOL3_AMP		0	0	0	0		0	0	0	1	0
APOL3_DEL		0	0	0	0		0	0	0	0	0
APOL4_AMP		0	0	0	0		0	0	0	0	0
APOL4_DEL		0	0	0	0		0	0	0	0	1
APOL5_AMP		0	0	0	0		0	0	0	0	0
APOL5_DEL		0	0	0	0		0	0	0	0	0
APOL6_AMP		0	0	0	0		0	0	0	0	0
APOL6_DEL		0	0	0	0		1	0	0	0	1
APOLD1_AMP		0	1	0	0		0	0	0	0	0
APOLD1_DEL		0	0	0	0		0	0	0	0	0
APOM_AMP		0	0	0	0		1	0	0	0	0
APOM_DEL		0	0	0	0		0	0	0	0	0
APOO_AMP		0	0	0	0		0	0	0	0	0
APOO_DEL		0	0	0	0		0	0	0	0	0
APOOL_AMP		0	0	0	0		0	0	0	0	1
APOOL_DEL		0	0	0	0		0	0	0	0	0
APOPT1_AMP		0	1	0	0		0	0	0	0	0
APOPT1_DEL		0	0	0	0		0	0	0	0	1
APP_AMP		0	0	0	0		0	0	0	0	1
APP_DEL		0	1	0	0		0	0	0	0	0
APPBP2_AMP		0	0	0	0		0	0	0	0	0
APPBP2_DEL		0	0	0	0		0	0	0	0	1
APPL1_AMP		0	0	0	0		0	0	0	0	0
APPL1_DEL		0	0	0	0		1	0	0	1	0
APPL2_AMP		0	0	0	0		0	0	0	0	0
APPL2_DEL		0	0	0	0		0	0	0	0	0
APRT_AMP		0	0	0	0		0	0	0	0	0
APRT_DEL		0	0	0	0		0	0	0	0	0
APTX_AMP		0	0	0	0		0	0	0	0	0
APTX_DEL		0	0	0	0		0	0	0	0	1
AQP1_AMP		0	0	0	0		0	0	0	0	0
AQP1_DEL		0	0	0	0		0	0	0	0	0
AQP10_AMP		0	0	0	0		0	0	0	0	0
AQP10_DEL		0	0	0	0		0	0	0	0	0
AQP11_AMP		0	0	0	0		0	0	0	0	0
AQP11_DEL		0	0	0	0		0	0	0	0	0
AQP12A_AMP		0	0	0	0		0	0	0	0	0
AQP12A_DEL		0	0	0	0		0	0	0	0	0
AQP12B_AMP		0	0	0	0		0	0	0	0	1
AQP12B_DEL		0	0	0	0		0	0	0	0	0
AQP2_AMP		0	0	0	0		0	0	0	0	0
AQP2_DEL		0	0	0	0		0	0	0	0	0
AQP3_AMP		0	0	0	0		0	0	0	0	0
AQP3_DEL		0	0	0	0		0	0	0	0	0
AQP4_AMP		0	0	0	0		0	0	0	0	0
AQP4_DEL		0	0	0	0		0	0	0	0	0
AQP5_AMP		0	0	0	0		0	0	0	0	1
AQP5_DEL		0	0	0	0		0	0	0	0	0
AQP6_AMP		0	0	0	0		0	0	0	0	0
AQP6_DEL		0	0	0	0		0	0	0	0	0
AQP7_AMP		0	0	0	0		0	0	0	0	0
AQP7_DEL		0	0	0	0		0	0	0	1	0
AQP7P1_AMP		0	0	0	0		0	0	0	0	0
AQP7P1_DEL		0	0	0	0		0	0	0	0	0
AQP7P3_AMP		0	0	0	0		0	0	0	0	0
AQP7P3_DEL		0	0	0	0		0	0	0	0	0
AQP8_AMP		0	0	0	0		0	0	0	0	0
AQP8_DEL		0	0	0	0		0	0	0	0	0
AQP9_AMP		0	0	0	0		0	0	0	0	0
AQP9_DEL		0	0	0	0		0	0	0	0	0
AQPEP_AMP		0	0	0	0		0	0	0	0	0
AQPEP_DEL		0	0	0	0		0	0	0	1	1
AQR_AMP		0	0	0	0		0	0	0	0	0
AQR_DEL		0	0	0	0		0	0	0	0	0
AR_AMP		0	0	0	0		0	0	0	0	0
AR_DEL		0	0	0	0		0	0	0	0	0
AR_MUT		0	0	0	0		0	0	0	0	0
ARAF_AMP		0	0	0	0		0	0	0	0	0
ARAF_DEL		0	0	0	0		0	0	0	0	0
ARAF_MUT		0	0	0	0		0	0	0	0	0
ARAP1_AMP		0	0	0	0		0	0	0	0	0
ARAP1_DEL		0	0	0	0		0	0	0	0	1
ARAP2_AMP		0	0	0	0		0	0	0	0	0
ARAP2_DEL		0	0	0	0		0	0	0	0	1
ARAP3_AMP		0	0	0	0		0	0	0	0	0
ARAP3_DEL		0	0	0	0		0	0	0	0	0
ARC_AMP		0	0	0	0		0	0	0	0	0
ARC_DEL		0	0	0	0		0	0	0	0	0
ARCN1_AMP		0	0	0	0		0	0	0	0	0
ARCN1_DEL		0	0	0	0		0	0	0	0	0
AREG_AMP		0	0	0	0		1	0	0	0	0
AREG_DEL		0	0	0	0		0	0	0	1	0
ARF1_AMP		0	0	0	0		0	0	0	0	0
ARF1_DEL		0	0	0	0		0	0	0	1	0
ARF3_AMP		0	0	0	0		0	0	0	0	0
ARF3_DEL		0	0	0	0		0	0	0	0	1
ARF4_AMP		0	0	0	0		0	0	0	0	0
ARF4_DEL		0	0	0	0		0	0	0	0	0
ARF5_AMP		0	0	0	0		0	0	0	0	0
ARF5_DEL		0	0	0	0		0	0	0	0	0
ARF6_AMP		0	0	0	0		0	0	0	0	0
ARF6_DEL		0	0	0	0		0	0	0	0	0
ARFGAP1_AMP		0	0	0	0		0	0	0	0	0
ARFGAP1_DEL		0	0	0	0		0	0	0	0	0
ARFGAP2_AMP		0	0	0	0		0	0	0	0	0
ARFGAP2_DEL		0	0	0	0		0	0	0	0	0
ARFGAP3_AMP		0	0	0	0		0	0	0	0	0
ARFGAP3_DEL		0	0	0	0		0	0	0	0	0
ARFGEF1_AMP		0	1	0	0		0	0	0	0	0
ARFGEF1_DEL		0	0	0	0		0	0	0	0	0
ARFGEF1_MUT		0	0	0	0		0	0	0	0	0
ARFGEF2_AMP		0	0	0	0		0	0	0	0	0
ARFGEF2_DEL		0	0	0	0		0	0	0	0	0
ARFIP1_AMP		0	0	0	0		0	0	0	0	0
ARFIP1_DEL		0	1	0	0		0	0	0	0	0
ARFIP2_AMP		0	0	0	0		0	0	0	0	0
ARFIP2_DEL		0	0	0	0		0	0	0	0	0
ARFRP1_AMP		0	0	0	0		0	0	0	0	0
ARFRP1_DEL		0	0	0	0		0	0	0	0	0
ARG1_AMP		0	0	0	0		0	0	0	0	0
ARG1_DEL		0	0	0	0		0	0	0	0	0
ARG2_AMP		0	0	0	0		0	0	0	0	0
ARG2_DEL		0	0	0	0		0	0	0	0	0
ARGFX_AMP		0	0	0	0		0	1	0	0	0
ARGFX_DEL		0	0	0	0		0	0	0	0	0
ARGFXP2_AMP		0	0	0	0		0	0	0	0	0
ARGFXP2_DEL		0	1	0	0		0	0	0	0	0
ARGLU1_AMP		0	0	0	0		0	0	0	0	0
ARGLU1_DEL		0	0	0	0		0	0	0	0	0
ARHGAP1_AMP		0	0	0	0		0	0	0	0	1
ARHGAP1_DEL		0	0	0	0		0	0	0	0	0
ARHGAP10_AMP		0	0	0	0		0	0	0	0	0
ARHGAP10_DEL		0	0	0	0		0	1	0	0	0
ARHGAP11A_AMP		0	0	0	0		0	0	0	0	0
ARHGAP11A_DEL		0	0	0	0		0	0	0	0	0
ARHGAP11B_AMP		0	0	0	0		0	0	0	0	0
ARHGAP11B_DEL		0	0	0	0		0	0	0	0	0
ARHGAP12_AMP		0	0	0	0		0	0	0	0	0
ARHGAP12_DEL		0	0	0	0		0	0	0	0	0
ARHGAP15_AMP		0	0	0	0		0	0	0	0	0
ARHGAP15_DEL		0	0	0	0		0	0	0	0	0
ARHGAP17_AMP		0	0	0	0		0	0	0	0	0
ARHGAP17_DEL		0	0	0	0		0	0	0	0	0
ARHGAP18_AMP		0	0	0	0		0	0	0	0	0
ARHGAP18_DEL		0	0	0	0		0	0	0	0	0
ARHGAP19_AMP		0	0	0	0		0	0	0	0	0
[truncated: 46,277 more rows]
