# Supplementary material for: CDK4/6 inhibition synergizes with inhibition of P21-Activated Kinases (PAKs) in lung cancer cell lines
Source: PLoS One. 2021 Jun 17;16(6):e0252927. doi: 10.1371/journal.pone.0252927 (PMC8211232; doi:10.1371/journal.pone.0252927)
Supplement: S2 Table — Viability assays were performed in 4 NSCLC cell lines (H157, H332, H1299 and H2170) with a customized library of 240 targeted agents in combination with palbociclib or abemaciclib. The library drug chemical names, clinical synonyms and presumed primary drug targets are indicated. The viability ratio was determined by dividing the average viability of DMSO-treated cells with the average viability of CDK4/6 inhibitor-treated cells and depicted in a heat map. Combinations with potential synergy are highlighted in red and thus that may be antagonistic are highlighted with green. (XLSX) [file pone.0252927.s011.xlsx]

## Sheet: Screen
S2 Table. Library Screening Results
Drug Set	Screen #	Chemical Name	SYNONYM	Primary Targets	H322+PD repeat1 0.5uM	H322+PD repeat2 0.5uM	H322+PD Average 0.5uM	H322+PD repeat1 2.5uM	H322+PD repeat2 2.5uM	H322+PD Average 2.5uM	H322 repeat1 0.5uM	H322 repeat2 0.5uM	H322 Average 0.5uM	H322 repeat1 2.5uM	H322 repeat2 2.5uM	H322 Average 2.5uM	ratio 0.5	ratio 2.5	H2170+PD repeat1 0.5uM	H2170+PD repeat2 0.5uM	H2170+PD Average 0.5uM	H2170+PD repeat1 2.5uM	H2170+PD repeat2 2.5uM	H2170+PD Average 2.5uM	H2170 repeat1 0.5uM	H2170 repeat2 0.5uM	H2170 Average 0.5uM	H2170 repeat1 2.5uM	H2170 repeat2 2.5uM	H2170 Average 2.5uM	ratio 0.5	ratio 2.5	H157+PD repeat1 0.5uM	H157+PD repeat2 0.5uM	H157+PD Average 0.5uM	H157+PD repeat1 2.5uM	H157+PD repeat2 2.5uM	H157+PD Average 2.5uM	H157 repeat1 0.5uM	H157 repeat2 0.5uM	H157 Average 0.5uM	H157 repeat1 2.5uM	H157 repeat2 2.5uM	H157 Average 2.5uM	ratio 0.5	ratio 2.5	H1299+PD repeat1 0.5uM	H1299+PD repeat2 0.5uM	H1299+PD Average 0.5uM
1	1	AZD2281	Olaparib	PARP-1	85.7719	102.005	93.8884	81.8437	77.8405	79.8421	105.583	100.016	102.8	99.888	102.128	101.008	1.09491	1.2651	165.481	157.55	161.516	147.505	121.335	134.42	135.653	154.025	144.839	128.601	151.983	140.292	0.896748	1.04369	94.7111	110.374	102.542	80.4351	92.998	86.7165	123.126	111.971	117.548	100.398	115.252	107.825	1.14634	1.24341	96.8338	109.294	103.064
1	2	MK-4827	NA	PARP-1,2	95.5336	82.7008	89.1172	83.0669	84.5125	83.7897	94.3209	95.9207	95.1208	100.656	98.5442	99.6001	1.06737	1.18869	138.782	150.413	144.597	131.644	133.495	132.57	129.529	130.271	129.9	126.931	133.241	130.086	0.898358	0.981264	93.1611	101.482	97.3215	82.8824	82.0666	82.4745	94.134	97.594	95.864	104.395	101.114	102.754	0.985023	1.24589	98.6797	110.37	104.525
1	3	A-966492	NA	PARP inhibitor	67.4548	85.7719	76.6134	70.6124	78.7301	74.6713	120.749	121.709	121.229	107.695	118.125	112.91	1.58234	1.51209	133.231	107.06	120.145	108.646	141.69	125.168	116.539	130.643	123.591	135.839	140.663	138.251	1.02868	1.10452	109.966	94.7927	102.379	88.9191	105.479	97.1992	99.5029	115.073	107.288	104.037	117.757	110.897	1.04794	1.14092	109.678	91.0653	100.372
1	4	MK-1775	NA	Wee1	61.4223	51.1121	56.2672	38.5866	35.1394	36.863	73.5242	78.7714	76.1478	11.5182	10.6863	11.1022	1.35332	0.301175	122.128	141.954	132.041	116.048	102.831	109.439	105.961	89.0745	97.518	25.4234	36.0009	30.7121	0.738543	0.280631	94.14	91.0401	92.5901	71.6248	67.0564	69.3406	98.1905	103.619	100.905	43.6667	46.1125	44.8896	1.0898	0.647379	65.4531	69.4526	67.4529
1	5	BMS-754807	NA	IGF1R	47.2732	49.1379	48.2055	49.2619	50.1515	49.7067	97.5844	91.6973	94.6409	81.523	83.6346	82.5788	1.96328	1.66132	89.6134	126.358	107.985	111.818	83.5334	97.676	114.683	132.498	123.591	34.3308	45.4651	39.8979	1.14451	0.408472	103.195	110.374	106.785	87.2876	71.4616	79.3746	120.441	117.757	119.099	67.3494	72.9568	70.1531	1.11532	0.883823	95.6031	103.525	99.5642
1	6	AP24534	Ponatinib	BCR-ABL	105.295	77.8747	91.585	42.5899	40.4771	41.5335	102.192	111.982	107.087	43.3851	48.1843	45.7847	1.16926	1.10236	131.38	119.22	125.3	77.4534	94.636	86.0447	127.488	133.983	130.735	87.2187	91.4869	89.3528	1.04338	1.03845	102.706	106.295	104.5	62.0802	68.9327	65.5065	108.69	119.845	114.267	95.0288	89.9583	92.4935	1.09346	1.41198	93.8341	90.6038	92.2189
1	7	AZD0530	Saracatinib	SFK, ABL	54.9148	52.2085	53.5616	34.5386	39.6851	37.1119	56.183	63.9898	60.0864	43.0651	37.242	40.1536	1.12182	1.08196	144.597	133.759	139.178	81.9474	80.3613	81.1543	84.4352	85.5486	84.9919	49.7332	48.2487	48.991	0.610669	0.603677	92.1006	86.8797	89.4901	63.1407	61.1829	62.1618	98.0115	102.247	100.129	61.6822	78.0274	69.8548	1.11889	1.12376	72.9906	73.7598	73.3752
1	8	Midostaurin	PKC412	FLT3, KIT	105.206	86.9389	96.0726	92.8655	77.426	85.1457	90.4815	93.873	92.1772	78.5154	83.7626	81.139	0.959454	0.952943	126.358	116.312	121.335	64.7649	60.0066	62.3857	58.4551	60.8675	59.6613	15.0313	19.485	17.2582	0.491708	0.276636	75.622	85.1666	80.3943	50.3331	53.8409	52.087	104.573	87.6317	96.1026	50.5866	53.9272	52.2569	1.19539	1.00326	75.9134	70.2987	73.106
1	9	MLN-8237	Alisertib	AURKA	82.7668	89.0814	85.9241	88.6339	83.8305	86.2322	63.2859	59.1905	61.2382	100.976	107.055	104.015	0.712701	1.20622	114.198	122.128	118.163	128.472	121.864	125.168	60.682	66.2491	63.4656	50.4755	54.9292	52.7024	0.537103	0.421053	95.0374	109.15	102.094	88.3481	87.6139	87.981	62.2788	67.9459	65.1124	59.7137	69.7355	64.7246	0.63777	0.735666	89.4501	95.6031	92.5266
1	10	ABT-751	NA	Tubulin	73.8586	61.6804	67.7695	68.5054	70.564	69.5347	114.158	114.542	114.35	30.1392	30.3311	30.2352	1.68733	0.434821	102.038	112.083	107.06	92.7855	97.8081	95.2968	25.6089	32.8462	29.2276	20.2273	26.3512	23.2893	0.273001	0.244387	82.5561	71.38	76.9681	69.9116	77.5799	73.7458	70.5707	70.2128	70.3917	46.9477	44.5019	45.7248	0.914558	0.620033	73.0676	86.835	79.9513
1	11	ABT-869	Linifanib	FLT-3, VEGFR-PDGFR	89.4197	92.126	90.7729	70.9071	79.8277	75.3674	108.207	123.052	115.629	111.278	105.775	108.527	1.27383	1.43997	131.116	114.726	122.921	80.097	75.603	77.85	108.374	100.765	104.57	87.5899	96.3118	91.9508	0.850706	1.18113	99.6873	112.25	105.969	90.7954	98.7084	94.7519	117.16	119.308	118.234	103.142	107.616	105.379	1.11575	1.11216	110.447	102.295	106.371
1	12	Acitretin	NA	retinoid receptor	76.7904	93.4791	85.1348	85.2029	80.7426	82.9728	100.336	97.0085	98.6722	94.4489	89.0737	91.7613	1.15901	1.10592	132.966	117.37	125.168	103.888	105.21	104.549	93.3426	95.9406	94.6416	85.1775	81.0949	83.1362	0.756117	0.795189	91.448	98.2189	94.8335	100.34	97.24	98.7899	113.522	104.156	108.839	107.198	105.767	106.482	1.14768	1.07787	100.449	97.0645	98.7566
1	13	Adapalene	NA	retinoid receptor	83.5327	89.6817	86.6072	85.3452	78.2821	81.8136	96.3046	94.001	95.1528	107.567	95.7287	101.648	1.09867	1.24243	116.841	139.31	128.076	98.8655	114.198	106.532	95.5695	106.518	101.044	93.8993	105.034	99.4665	0.788938	0.933681	77.5799	86.227	81.9035	82.5561	75.051	78.8035	99.7415	98.8467	99.2941	90.9724	94.313	92.6427	1.21233	1.17562	85.5275	87.6042	86.5658
1	14	AEE-788	NA	multiple RTK	34.8053	39.562	37.1837	33.4318	38.1405	35.7861	50.296	44.5369	47.4164	42.4252	38.0099	40.2176	1.27519	1.12383	86.4412	81.9474	84.1943	35.158	31.9859	33.572	54.7437	49.3621	52.0529	20.0417	24.1243	22.083	0.618247	0.657782	90.2243	86.3902	88.3073	66.8117	71.0537	68.9327	100.815	96.1623	98.4888	85.9614	91.4496	88.7055	1.1153	1.28684	83.6816	82.451	83.0663
1	15	AG-490	NA	JAK, EGFR	65.666	84.4609	75.0634	68.0407	77.5758	72.8082	111.214	104.559	107.887	116.333	113.39	114.862	1.43727	1.57759	141.161	132.173	136.667	107.853	110.232	109.043	89.6312	115.797	102.714	114.683	95.755	105.219	0.751564	0.964934	85.9007	91.7743	88.8375	85.9007	76.7641	81.3324	94.3726	113.343	103.858	84.7683	91.5093	88.1388	1.16907	1.08369	85.7582	94.6802	90.2192
1	16	Apatinib (YN968D1)	NA	VEGFR2	96.7588	75.5275	86.1431	81.6959	84.8743	83.2851	110.254	103.087	106.671	106.031	101.808	103.919	1.2383	1.24775	108.382	112.876	110.629	92.5212	90.4064	91.4638	120.807	89.4456	105.126	105.405	102.992	104.199	0.950262	1.13923	89.4901	92.1006	90.7954	81.9035	72.0326	76.9681	98.1308	101.114	99.6222	102.784	92.8813	97.8326	1.09722	1.27108	83.9123	95.5262	89.7193
1	17	AT7519	NA	CDK	32.0209	39.678	35.8495	5.29727	4.82641	5.06184	55.991	58.0387	57.0149	12.35	10.8143	11.5822	1.5904	2.28813	38.0659	32.5146	35.2902	16.1251	16.3894	16.2573	39.7124	41.197	40.4547	11.5055	12.2478	11.8766	1.14634	0.73054	57.5935	63.3039	60.4487	28.7967	22.5969	25.6968	52.4955	61.8612	57.1784	20.521	21.5947	21.0579	0.945899	0.819474	44.2251	48.9937	46.6094
1	18	AZD2171	Cediranib	VEGFRs, PDGFRs, FGFR1	72.047	76.8037	74.4253	62.8611	77.6935	70.2773	75.8279	78.4515	77.1397	67.6372	61.8781	64.7576	1.03647	0.921458	99.9229	99.6585	99.7907	80.097	88.0273	84.0621	98.353	99.0953	98.7242	84.064	84.9919	84.5279	0.989312	1.00554	84.1876	81.4956	82.8416	81.9035	79.9456	80.9245	92.5234	102.187	97.3553	102.187	95.4464	98.8169	1.1752	1.2211	78.7591	92.2189	85.489
1	19	AZD8330	ARRY-424704	MEK	34.1678	40.858	37.5129	40.9896	35.1686	38.0791	49.976	42.6812	46.3286	40.8255	44.9848	42.9051	1.23501	1.12674	134.288	144.333	139.31	122.921	136.138	129.53	105.034	145.117	125.075	111.343	128.23	119.787	0.897818	0.924781	69.3406	85.3297	77.3351	64.5275	74.8063	69.6669	76.7151	81.8453	79.2802	75.9395	69.6162	72.7779	1.02515	1.04466	50.9166	67.4529	59.1847
1	20	AZD8931	NA	EGFR, HER2, ERBB3	41.0969	51.849	46.473	37.594	41.2321	39.413	44.4089	40.1216	42.2652	37.818	37.37	37.594	0.909459	0.953846	45.9963	38.3302	42.1632	27.7564	20.619	24.1877	26.3512	38.5989	32.4751	15.2169	15.9592	15.588	0.770222	0.644461	94.6295	105.561	100.095	73.3379	79.2114	76.2746	116.683	109.226	112.955	86.0807	87.3335	86.7071	1.12847	1.13677	90.7576	95.0647	92.9112
1	21	BMS 794833	NA	c-Met, VEGFR2	86.0168	95.2158	90.6163	91.8021	96.7742	94.2881	119.533	109.614	114.574	116.333	110.126	113.23	1.26438	1.20089	133.759	123.185	128.472	104.417	121.335	112.876	107.075	118.209	112.642	98.5386	116.354	107.446	0.876781	0.951896	100.585	115.187	107.886	89.5717	91.5296	90.5506	105.767	113.343	109.555	99.2643	101.889	100.577	1.01547	1.11072	106.832	97.3721	102.102
1	22	BMS-708163	Avagacestat	g-Secretase	86.3752	101.906	94.1406	84.8896	73.854	79.3718	120.173	109.103	114.638	98.6082	89.3297	93.969	1.21773	1.18391	129.53	114.991	122.26	106.003	110.232	108.118	108.56	107.26	107.91	96.3118	118.58	107.446	0.882626	0.993789	91.1217	95.4453	93.2835	76.8457	86.5534	81.6995	111.851	110.658	111.255	91.5093	102.724	97.1167	1.19265	1.18871	91.6036	90.7576	91.1806
1	23	Brivanib (alaninate)	NA	VEGFR	84.7026	103.698	94.2003	91.9234	88.5278	90.2256	96.5606	116.205	106.383	101.04	103.919	102.48	1.12933	1.13582	115.519	108.118	111.818	117.634	103.888	110.761	119.323	153.282	136.303	118.209	99.6521	108.931	1.21896	0.983474	92.2638	105.806	99.0347	90.3875	88.2665	89.327	112.09	107.556	109.823	101.173	111.314	106.244	1.10894	1.18938	94.0649	100.372	97.2183
1	24	CHIR-258 (TKI-258)	NA	Multi Kinase Inhibitors (c-Kit, FGFR, FLT3,FMS, PDGFR, VEGFR)	83.1496	80.1629	81.6562	58.9377	58.3313	58.6345	83.4426	83.6986	83.5706	57.3988	65.4615	61.4302	1.02344	1.04768	109.704	107.853	108.779	112.612	114.198	113.405	88.1466	93.8993	91.023	77.9402	98.1675	88.0538	0.836773	0.776457	88.4296	91.2033	89.8164	88.4296	90.0612	89.2454	114.715	105.409	110.062	93.8954	91.9268	92.9111	1.22541	1.04107	94.7571	96.2184	95.4878
1	25	CI-1040(PD184352)	NA	MEK (MKK)	50.6062	62.796	56.7011	52.3941	46.1418	49.268	70.5807	67.9571	69.2689	63.6698	60.2784	61.9741	1.22165	1.2579	122.128	113.933	118.031	109.704	104.417	107.06	123.962	117.467	120.714	126.003	129.344	127.673	1.02274	1.19254	98.5452	104.5	101.523	84.106	86.6349	85.3705	103.142	97.3553	100.249	75.9395	75.9992	75.9694	0.987449	0.889879	69.2988	90.1423	79.7205
1	26	Cilomilast	NA	phosphodiesterase(pde)	94.9327	95.4253	95.179	105.664	108.039	106.851	91.9533	82.0349	86.9941	94.8968	83.6986	89.2977	0.914005	0.835718	110.232	118.691	114.462	107.325	116.312	111.818	120.251	101.137	110.694	107.817	117.838	112.828	0.967078	1.00903	95.4453	95.5269	95.4861	87.0428	100.748	93.8953	97.1167	93.4182	95.2674	85.7825	89.0634	87.4229	0.997711	0.931068	96.9107	97.9105	97.4106
1	27	Crenolanib	CP-868569	PDGFR	87.2987	107.861	97.58	90.533	86.6566	88.5948	104.687	104.943	104.815	94.3849	95.1528	94.7688	1.07415	1.06969	120.806	124.771	122.789	96.222	89.0847	92.6534	118.952	123.776	121.364	67.5481	75.3422	71.4451	0.988396	0.771101	93.569	90.0612	91.8151	74.7247	80.1088	77.4167	98.5484	94.9095	96.729	69.9145	77.1326	73.5236	1.05352	0.949712	89.1424	87.5272	88.3348
1	28	Deforolimus	NA	mTOR	67.1055	90.9926	79.049	90.408	67.0244	78.7162	97.3924	93.3611	95.3767	90.8655	94.001	92.4332	1.20655	1.17426	59.4779	60.0066	59.7423	74.2813	50.2258	62.2536	50.29	47.6919	48.991	48.0631	38.7845	43.4238	0.820038	0.697531	52.291	60.4487	56.3698	52.9436	52.4541	52.6988	82.0839	68.0652	75.0746	62.3981	64.486	63.442	1.33182	1.20386	63.9149	63.9918	63.9533
1	29	E7080	NA	VEGFR, FGFR	101.459	89.515	95.4868	99.2862	110.415	104.851	99.76	112.046	105.903	109.231	113.902	111.566	1.10909	1.06405	109.704	111.554	110.629	103.624	103.624	103.624	101.137	107.26	104.199	77.569	90.0023	83.7856	0.941875	0.808556	91.6112	96.3426	93.9769	93.1611	83.6166	88.3889	110.897	109.465	110.181	93.0006	109.465	101.233	1.17243	1.14531	99.9103	97.3721	98.6412
1	30	Eltrombopag (SB-497115-GR)	Revolade	TpoR	98.8729	94.5633	96.7181	107.539	109.29	108.415	84.5305	93.0411	88.7858	97.6484	99.3761	98.5122	0.917985	0.908663	106.267	109.968	108.118	102.566	92.7855	97.6759	111.343	107.075	109.209	88.7033	93.3426	91.023	1.01009	0.931887	87.5323	89.0007	88.2665	89.7349	80.0272	84.881	111.971	114.774	113.372	110.002	103.321	106.661	1.28443	1.2566	90.8345	101.372	96.1031
1	31	ENMD-2076		AURKA, SRC, FLT, VEGFR	53.4765	48.0145	50.7455	33.1691	39.3641	36.2666	67.7012	63.3499	65.5255	58.1667	42.8091	50.4879	1.29126	1.39213	78.7752	101.245	90.0099	94.9003	92.5212	93.7108	79.4247	73.3008	76.3628	34.3308	35.0731	34.7019	0.848382	0.370309	84.3508	87.9402	86.1455	64.6907	63.1407	63.9157	80.1153	102.307	91.211	28.9918	34.8379	31.9149	1.0588	0.499328	57.4542	69.3757	63.415
1	32	Ezetimibe	Zetia	?	78.6269	68.084	73.3555	64.1442	83.3746	73.7594	101.296	97.9683	99.6321	96.8805	101.808	99.3441	1.35821	1.34687	95.429	94.3716	94.9003	78.5109	94.3716	86.4412	110.601	84.064	97.3324	105.405	109.487	107.446	1.02563	1.243	83.3719	78.722	81.0469	77.9062	89.1638	83.535	77.0133	83.098	80.0557	89.9583	87.5124	88.7353	0.98777	1.06225	72.6061	80.2205	76.4133
1	33	NVP-BGJ398	BGJ398	FGFR	75.0702	77.2296	76.1499	82.6002	74.2111	78.4056	109.486	104.111	106.799	101.872	107.375	104.623	1.40248	1.33438	87.2343	83.7978	85.516	92.2568	102.302	97.2794	101.508	93.157	97.3324	62.5377	71.4451	66.9914	1.13818	0.688649	90.2243	86.6349	88.4296	76.3562	91.3664	83.8613	83.6349	93.9551	88.795	88.2879	106.124	97.2062	1.00413	1.15913	82.2971	75.2211	78.7591
1	34	Fasudil	NA	PKA?, Rho kinase	81.0403	69.2272	75.1338	71.3717	77.6958	74.5338	112.11	110.19	111.15	98.4163	110.382	104.399	1.47936	1.4007	84.5908	75.3387	79.9648	95.429	85.9125	90.6708	96.4973	79.9814	88.2394	100.58	95.9406	98.2603	1.10348	1.0837	76.3562	79.7825	78.0693	85.7376	82.3929	84.0653	89.1231	83.5753	86.3492	85.3052	104.573	94.9394	1.10606	1.12935	76.221	79.9128	78.0669
1	35	GDC-0879	NA	B-Raf (V600E)	95.5209	91.8372	93.6791	77.9539	94.603	86.2785	100.976	109.806	105.391	103.535	108.911	106.223	1.12502	1.23116	102.302	108.911	105.606	87.763	94.3716	91.0673	112.828	108.745	110.786	94.4561	109.673	102.064	1.04905	1.12076	73.6642	79.2114	76.4378	71.38	87.0428	79.2114	92.3444	104.991	98.6677	98.0115	104.752	101.382	1.29082	1.27989	79.5283	88.604	84.0661
1	36	Gossypol	NA	Calcineurin; PKD	79.7701	82.3105	81.0403	87.1174	74.5983	80.8578	92.8491	93.681	93.2651	99.1201	87.474	93.2971	1.15085	1.15384	89.349	82.2117	85.7804	83.5334	76.9248	80.2291	90.7446	94.8272	92.7859	96.8685	90.7446	93.8065	1.08167	1.16923	87.9402	87.6139	87.777	82.4745	85.8192	84.1468	100.219	98.6081	99.4134	96.1623	103.619	99.8906	1.13257	1.1871	89.7577	89.1424	89.4501
1	37	GSK2126458	NA	PI3K	28.4638	33.5795	31.0217	23.469	19.7353	21.6022	35.7703	33.7866	34.7784	25.9798	25.5959	25.7879	1.1211	1.19376	27.7564	35.6868	31.7216	15.5965	13.2173	14.4069	9.64975	9.27858	9.46417	3.52585	4.63931	4.08258	0.298351	0.283377	31.1625	30.5099	30.8362	24.881	20.5574	22.7192	33.4062	30.7218	32.064	15.6294	16.0469	15.8381	1.03982	0.697125	32.2266	34.9955	33.6111
1	38	GSK690693	NA	AKT	84.7357	90.5071	87.6214	94.8095	96.8097	95.8096	105.391	108.591	106.991	105.775	103.727	104.751	1.22106	1.09333	102.566	69.5231	86.0447	75.603	67.6727	71.6379	94.8272	91.6725	93.2498	79.0536	65.3213	72.1874	1.08374	1.00767	69.0959	71.7063	70.4011	65.7512	55.3093	60.5303	84.3508	69.139	76.7449	74.3289	67.588	70.9584	1.09011	1.17228	69.2988	61.2229	65.2609
1	39	Ispinesib(SB-715992)	NA	kinesin KSP	52.3367	40.6626	46.4997	38.5372	36.8037	37.6704	23.2283	21.5006	22.3644	19.7088	22.3324	21.0206	0.480959	0.558014	83.2691	62.1214	72.6952	65.0292	64.5005	64.7648	18.186	24.1243	21.1552	15.2169	17.0726	16.1447	0.291012	0.249283	66.4038	67.8722	67.138	63.7933	61.5092	62.6513	51.3621	43.0105	47.1863	38.5365	46.2319	42.3842	0.702826	0.67651	68.3759	59.377	63.8764
1	40	ITF2357	Givinostat	HDAC	54.3043	53.5173	53.9108	17.2017	18.0018	17.6018	60.2144	69.2369	64.7256	14.3977	13.2459	13.8218	1.20061	0.78525	61.3284	44.4102	52.8693	10.3095	9.51645	9.91297	34.7019	27.2791	30.9905	3.34029	1.85571	2.598	0.586172	0.262081	62.896	72.6037	67.7498	23.5758	32.4677	28.0218	74.8658	76.4168	75.6413	29.9463	32.3921	31.1692	1.11648	1.11232	81.2204	68.1451	74.6827
1	41	JNJ-26481585	NA	HDAC	11.4118	12.7235	12.0676	7.60076	6.40065	7.00071	3.7114	3.7114	3.7114	2.17565	1.72772	1.95168	0.307551	0.278784	7.93042	6.34432	7.13737	6.873	6.34432	6.60866	1.85571	2.96917	2.41244	2.41244	3.34029	2.87636	0.338001	0.435242	4.16044	2.93678	3.54861	1.38681	1.30524	1.34603	2.14754	1.72997	1.93876	0.894807	1.07377	0.984289	0.546342	0.731256	22.151	24.2277	23.1893
1	42	KW-2478	NA	HSP90	64.6667	74.5044	69.5855	45.6045	39.8706	42.7376	74.804	65.9095	70.3567	36.7941	45.0488	40.9215	1.01108	0.957505	38.3302	39.1233	38.7268	32.5146	37.0085	34.7615	44.5372	47.6919	46.1146	23.382	22.0831	22.7326	1.19077	0.653957	87.6955	87.3691	87.5323	45.9279	35.8124	40.8702	83.6349	81.9646	82.7998	31.8552	31.557	31.7061	0.945934	0.775776	87.4503	81.9895	84.7199
1	43	LY2157299	NA	TGFBR	84.0702	83.5278	83.799	86.6167	74.8931	80.7549	91.9533	97.2004	94.5769	95.0888	89.9056	92.4972	1.12862	1.14541	117.898	115.255	116.577	105.21	105.474	105.342	89.4456	99.0953	94.2705	90.7446	84.8063	87.7755	0.808656	0.833243	99.932	104.908	102.42	91.6927	95.9347	93.8137	92.2848	90.0776	91.1812	87.2142	98.0115	92.6128	0.890266	0.987199	108.294	100.218	104.256
1	44	LY2603618	IC-83	CHK1	109.698	89.6297	99.6638	80.686	77.2378	78.9619	93.3611	87.8579	90.6095	11.5182	12.606	12.0621	0.909151	0.152758	93.3143	84.8552	89.0847	80.097	81.4187	80.7578	76.27	91.4869	83.8785	42.6815	32.6606	37.6711	0.941558	0.46647	115.595	92.9164	104.256	92.7532	89.7349	91.244	96.6395	100.219	98.4291	84.2911	81.0698	82.6805	0.944113	0.906146	95.6031	94.4494	95.0263
1	45	Masitinib	AB1010	c-Kit	97.0875	112.003	104.545	89.0994	94.4784	91.7889	119.149	105.839	112.494	105.967	103.663	104.815	1.07603	1.14192	107.06	111.554	109.307	91.4638	91.1995	91.3316	88.7033	106.333	97.518	94.8272	86.4765	90.6518	0.892146	0.992556	103.195	96.0163	99.6057	93.0795	87.2876	90.1836	107.437	94.0744	100.756	101.293	107.854	104.573	1.01154	1.15956	103.218	103.218	103.218
1	46	MLN9708	NA	proteasome	110.376	97.3587	103.867	82.341	54.7561	68.5486	88.1139	88.3699	88.2419	52.5996	51.8957	52.2476	0.849563	0.762199	78.2465	78.5109	78.3787	42.031	39.3876	40.7093	37.1144	54.187	45.6507	24.4955	23.9388	24.2171	0.582437	0.59488	47.1516	62.1618	54.6567	5.95513	7.91299	6.93406	70.9286	79.1012	75.0149	10.857	13.1239	11.9905	1.37247	1.72921	42.0715	36.38	39.2257
1	47	MP-470	Amuvatinib	Multi Kinase Inhibitors (Flt3, Met, c-Kit, c-Ret & PDGFR)	119.461	110.376	114.919	86.065	76.1344	81.0997	102.32	106.607	104.463	86.0662	92.3372	89.2017	0.909021	1.0999	84.3265	94.3716	89.3491	83.5334	80.097	81.8152	103.549	101.508	102.528	96.4973	96.4973	96.4973	1.1475	1.17945	101.319	98.3005	99.8097	81.3324	92.1822	86.7573	103.5	113.999	108.749	95.3868	103.858	99.6222	1.08957	1.14829	111.601	99.295	105.448
1	48	NVP-BSK805		JAK2 (JAK3,1)	105.223	89.0872	97.1553	79.1688	66.0659	72.6173	83.6986	84.9784	84.3385	75.8919	78.8354	77.3636	0.868079	1.06536	95.6933	95.1647	95.429	84.8552	76.1317	80.4934	89.0745	87.5899	88.3322	66.4347	71.6307	69.0327	0.925632	0.857619	101.645	75.5405	88.5928	84.2692	87.777	86.0231	110.241	96.1026	103.172	99.145	96.5202	97.8326	1.16456	1.13728	94.6802	102.371	98.5258
1	49	ON-01910	NA	PLK1	72.1315	73.2542	72.6928	61.1305	63.4157	62.2731	19.7728	23.9962	21.8845	16.5094	17.7892	17.1493	0.301054	0.275388	80.6256	62.3857	71.5057	59.2136	48.9041	54.0588	23.1965	14.8457	19.0211	18.9283	23.0109	20.9696	0.266008	0.387904	70.4011	67.3827	68.8919	62.2434	55.7172	58.9803	40.3858	36.6276	38.5067	25.4723	34.5397	30.006	0.558943	0.508746	72.7599	64.6071	68.6835
1	50	Palomid 529	NA	mTORC1/2	89.2522	96.2689	92.7605	90.8388	85.4113	88.125	105.967	103.215	104.591	103.855	102.384	103.119	1.12754	1.17015	97.0151	97.8081	97.4116	87.763	81.9474	84.8552	104.106	116.725	110.415	93.157	109.858	101.508	1.13349	1.19625	84.6771	91.8559	88.2665	90.3059	92.3453	91.3256	94.8499	88.7055	91.7777	96.2816	100.696	98.4888	1.03978	1.07844	92.5266	87.758	90.1423
1	51	PKI-587	PF-05212384	PI3K/mTOR	47.1521	51.9234	49.5378	36.2784	30.5653	33.4218	52.4076	55.2872	53.8474	26.3638	34.8104	30.5871	1.087	0.915184	29.6068	24.5842	27.0955	20.619	15.8608	18.2399	20.9696	25.7945	23.382	9.83531	10.9487	10.392	0.862949	0.569742	38.586	47.07	42.828	25.3705	24.7995	25.085	45.3967	44.6809	45.0388	23.7423	23.2054	23.4739	1.05162	0.935773	64.3764	68.6066	66.4915
1	52	R406	NA	SYK	74.5172	84.2002	79.3587	73.985	71.8426	72.9138	100.592	111.15	105.871	81.267	86.4502	83.8586	1.33408	1.15011	84.5908	74.0169	79.3039	89.8778	85.6482	87.763	88.3322	92.9715	90.6518	83.6929	103.92	93.8065	1.14309	1.06886	99.2794	104.419	101.849	101.237	82.6377	91.9375	100.159	104.991	102.575	88.4072	84.3508	86.379	1.00713	0.939541	83.297	95.4493	89.3732
1	53	Ritodrine hydrochloride	Yutopar	β-2 adrenergic receptor agonist	77.1835	85.7439	81.4637	83.2689	75.699	79.4839	90.1616	90.9294	90.5455	96.6885	92.9131	94.8008	1.11148	1.1927	91.1995	88.0273	89.6134	84.8552	91.4638	88.1595	103.549	100.209	101.879	105.405	127.302	116.354	1.13687	1.31981	96.261	98.9531	97.6071	85.4113	84.9218	85.1666	92.2848	103.858	98.0712	94.5516	91.8075	93.1796	1.00475	1.09409	88.5271	89.2193	88.8732
1	54	RO4929097	NA	y-Secretase inhibitor	70.5878	86.8665	78.7272	76.6988	66.558	71.6284	92.2732	86.5142	89.3937	81.075	87.474	84.2745	1.13549	1.17655	87.4986	68.4657	77.9821	86.1769	66.8796	76.5283	105.034	86.1053	95.5695	102.621	107.446	105.034	1.22553	1.37248	98.9531	87.3691	93.1611	91.7743	86.3086	89.0415	94.9095	91.6882	93.2989	96.3412	81.7857	89.0634	1.00148	1.00025	92.6035	87.9887	90.2961
1	55	SB743921	NA	Ksp	52.4941	56.2749	54.3845	49.167	53.4617	51.3143	19.005	17.9171	18.461	14.4617	14.5897	14.5257	0.339454	0.283073	67.937	53.6623	60.7997	52.0762	56.5701	54.3232	14.6602	17.4437	16.052	10.5776	17.2582	13.9179	0.264014	0.256205	75.7852	69.0959	72.4405	63.3039	63.1407	63.2223	43.8457	43.4281	43.6369	36.5679	45.2177	40.8928	0.602383	0.64681	70.0679	68.7604	69.4142
1	56	SGI-1776	NA	PIM1,2,3	79.3956	95.8273	87.6114	66.0496	65.013	65.5313	98.1603	96.4326	97.2964	82.9947	87.0261	85.0104	1.11055	1.29725	77.4534	82.476	79.9647	56.5701	60.7996	58.6849	75.7133	83.3217	79.5175	58.4551	56.0427	57.2489	0.994407	0.97553	102.869	97.811	100.34	67.6275	74.3984	71.0129	91.4496	92.1058	91.7777	38.5961	39.5506	39.0734	0.914668	0.550229	92.142	89.0655	90.6038
1	57	SNS-314	NA	AUR	100.917	91.6103	96.2635	86.4865	71.9734	79.2299	94.6409	108.975	101.808	91.7613	88.1779	89.9696	1.05759	1.13555	67.1439	79.8326	73.4883	67.4083	75.0744	71.2413	39.3412	34.7019	37.0216	34.5164	32.2895	33.4029	0.503775	0.46887	91.8559	99.1978	95.5269	83.3719	90.6322	87.002	60.6681	63.0543	61.8612	53.3903	51.7797	52.585	0.647579	0.604411	88.0656	85.066	86.5658
1	58	SRT1720	NA	SIRT1	84.3396	90.7378	87.5387	70.1962	74.639	72.4176	103.087	117.165	110.126	92.8491	87.346	90.0976	1.25803	1.24414	79.5682	82.7404	81.1543	79.0395	68.9944	74.017	97.2396	73.4864	85.363	73.4864	69.0327	71.2596	1.05186	0.962746	105.479	103.277	104.378	87.5323	94.6295	91.0809	96.4009	94.0147	95.2078	86.9755	88.8248	87.9002	0.912145	0.965078	94.5263	105.833	100.179
1	59	TAK-733	NA	MEK1/2 (allosteric)	43.3331	49.2951	46.3141	42.947	36.7271	39.8371	49.4001	44.3449	46.8725	44.089	40.8255	42.4572	1.01206	1.06577	93.8429	83.5334	88.6882	82.476	78.5109	80.4934	102.807	94.2705	98.5386	92.9715	82.765	87.8683	1.11107	1.09162	79.9456	74.1536	77.0496	73.4194	63.6302	68.5248	76.5361	68.2442	72.3901	69.4969	70.511	70.004	0.939526	1.02159	66.9914	67.9144	67.4529
1	60	TAK-901	NA	AURKB	51.04	63.2547	57.1474	38.5043	38.9485	38.7264	65.2056	74.74	69.9728	45.4967	47.1605	46.3286	1.22443	1.19631	80.3613	75.8674	78.1143	76.9248	55.7771	66.3509	26.9079	31.7328	29.3203	36.0009	30.6194	33.3101	0.375351	0.50203	93.8953	92.5901	93.2427	55.8804	54.0857	54.983	77.1923	76.7151	76.9537	52.8535	55.4186	54.136	0.825305	0.984595	65.0686	71.3755	68.222
2	61	Telatinib (BAY 57-9352)	NA	Multi Kinase Inhibitors (c-Kit, VEGFR & PDGFR)	121.876	104.041	112.959	103.844	99.7767	101.81	105.477	90.5899	98.0336	103.148	89.324	96.236	0.867872	0.945246	133.333	134.347	133.84	119.138	113.815	116.477	129.613	117.83	123.722	108.105	115.96	112.032	0.9244	0.961845	113.39	111.915	112.653	105.186	105.093	105.139	115.046	120.916	117.981	104.187	112.581	108.384	1.0473	1.03086	97.6015	94.5798	96.0906
2	62	Temsirolimus	Torisel	mTOR/FKBP	76.8118	74.5526	75.6822	67.3552	65.6803	66.5178	79.6016	77.6268	78.6142	85.9819	88.7163	87.3491	1.03874	1.31317	59.8226	65.1457	62.4842	64.8923	53.4854	59.1888	57.2319	56.2968	56.7643	51.621	63.591	57.606	0.90846	0.973257	61.1201	64.2544	62.6873	60.9357	61.3966	61.1662	82.2344	79.1235	80.6789	76.9517	72.3733	74.6625	1.28701	1.22065	68.6685	66.0245	67.3465
2	63	Tipifarnib	Zarnestra	farnesyltransferase inhibitor	105.349	103.565	104.457	101.691	86.7363	94.2136	81.0701	70.487	75.7785	59.3974	68.3096	63.8535	0.725453	0.677753	123.447	107.224	115.336	89.4803	86.9455	88.2129	95.1995	99.3142	97.2568	74.0648	90.3366	82.2007	0.843249	0.931845	124.637	105.646	115.142	113.759	104.356	109.057	90.0998	100.9	95.4999	86.9301	88.4563	87.6932	0.829412	0.804101	93.2956	86.119	89.7073
2	64	TW-37	NA	Bcl2	71.2233	73.6014	72.4124	55.9898	57.5451	56.7674	70.5882	70.0819	70.335	48.9155	43.0416	45.9786	0.971313	0.809946	97.5919	94.2966	95.9442	50.6971	46.8948	48.796	124.751	98.7531	111.752	22.6309	38.3417	30.4863	1.16476	0.624771	88.3153	93.0168	90.666	47.6608	44.7108	46.1858	50.3033	53.4142	51.8587	37.6834	36.9791	37.3312	0.571975	0.808285	78.187	83.475	80.831
2	65	Vargatef	BIBF 1120	Multi Kinase Inhibitors (VEGF, PDGFR & FGFR)	88.2266	85.2539	86.7402	75.4905	61.4931	68.4918	70.2844	70.2338	70.2591	73.0694	67.9045	70.487	0.809994	1.02913	116.603	98.6058	107.605	106.21	102.915	104.563	127.556	141.209	134.383	93.8903	91.2718	92.581	1.24886	0.885411	103.157	110.348	106.753	106.661	92.9246	99.7926	114.694	118.392	116.543	101.37	103.952	102.661	1.09171	1.02874	79.6978	91.6336	85.6657
2	66	Y-27632	NA	Rho kinase inhibitor	87.0375	96.7876	91.9126	86.7363	82.1901	84.4632	87.2479	91.8052	89.5265	101.122	108.667	104.895	0.97404	1.2419	88.9734	94.55	91.7617	89.9873	93.0291	91.5082	132.98	135.224	134.102	131.11	134.85	132.98	1.46142	1.4532	95.5981	99.6543	97.6262	88.684	89.4215	89.0528	112.052	118.803	115.428	107.709	115.516	111.612	1.18234	1.25333	99.6412	91.0293	95.3352
2	67	ZSTK474	NA	PI3K	92.5707	102.442	97.5062	76.5535	51.4798	64.0166	89.7797	87.3491	88.5644	63.7522	58.2328	60.9925	0.908296	0.95276	128.01	116.603	122.307	86.692	64.1318	75.4119	93.8903	92.0199	92.9551	61.7207	61.7207	61.7207	0.760017	0.818448	118.921	115.142	117.032	87.3012	95.0449	91.1731	92.6824	101.37	97.026	83.5257	84.3475	83.9366	0.829058	0.920629	89.0652	85.4391	87.2521
2	68	Alendronate	NA	CD45; farnesyl diphosphate synthase	80.5329	93.0522	86.7925	93.5115	92.1791	92.8453	111.655	106.49	109.072	104.009	105.933	104.971	1.2567	1.1306	115.589	122.687	119.138	104.183	101.901	103.042	100.249	103.055	101.652	107.17	92.0199	99.5948	0.853229	0.966547	101.037	99.7465	100.392	110.993	113.943	112.468	108.472	114.811	111.642	100.959	117.746	109.352	1.11206	0.972295	90.8026	95.4108	93.1067
2	69	Levamisole	NA	alkaline phosphatase	88.1167	82.9404	85.5286	92.7847	80.4296	86.6072	103.199	101.578	102.388	97.2234	96.2613	96.7423	1.19713	1.11702	114.068	119.138	116.603	104.943	104.69	104.816	106.421	110.162	108.292	49.3765	51.995	50.6858	0.92872	0.483568	110.071	104.817	107.444	97.4418	102.512	99.9769	113.637	118.45	116.044	98.1413	99.9609	99.0511	1.08004	0.990739	98.1303	96.6195	97.3749
2	70	Perifosine	NA	PLC/PKC/AKT	69.3377	79.931	74.6343	79.0972	88.1818	83.6395	111.25	104.059	107.655	120.668	104.616	112.642	1.44243	1.34676	98.8593	104.943	101.901	106.21	106.717	106.464	98.5661	90.7107	94.6384	111.658	92.581	102.12	0.928728	0.959196	95.0449	105.093	100.069	101.867	95.5059	98.6863	107.591	105.889	106.74	90.5107	90.7454	90.6281	1.06667	0.918345	90.3494	92.6912	91.5203
2	71	ABT-263	Navitoclax	Bcl-2 inhibitor	80.6533	80.894	80.7736	72.314	70.8604	71.5872	100.565	88.8683	94.7169	88.0074	86.8934	87.4504	1.17262	1.22159	76.0456	68.4411	72.2433	39.5437	41.3181	40.4309	50.4987	60.5985	55.5486	22.2568	23.3791	22.818	0.76891	0.564369	100.484	100.207	100.346	91.5418	88.684	90.1129	115.398	113.285	114.342	101.546	104.657	103.101	1.13948	1.14413	86.4211	92.7668	89.594
2	72	AC220	Quizartinib, AC010220	FLT3, FMS, cKIT, PDGFR	82.6997	81.3755	82.0376	86.1227	82.4888	84.3057	89.4253	94.0839	91.7546	78.4876	72.0061	75.2469	1.11845	0.892547	109.252	102.662	105.957	95.057	95.8175	95.4373	112.219	96.1346	104.177	90.8977	100.436	95.6671	0.983202	1.00241	97.6262	99.2856	98.4559	96.2434	96.2434	96.2434	106.828	98.4934	102.661	89.0432	96.9086	92.9759	1.04271	0.96605	81.9641	104.703	93.3333
2	73	AN2728	NA	PDE4	94.5861	100.924	97.7552	100.458	77.2753	88.8666	104.566	111.858	108.212	105.123	113.377	109.25	1.10697	1.22937	106.971	88.4664	97.7186	77.3131	71.9899	74.6515	95.0125	112.219	103.616	68.2668	66.5836	67.4252	1.06035	0.9032	97.8106	87.9465	92.8785	61.6732	59.5529	60.613	90.5694	111.113	100.841	89.5128	96.9086	93.2107	1.08573	1.5378	82.7195	88.6874	85.7035
2	74	Arry-162	MEK162	MEK	61.3103	50.7059	56.0081	47.3465	46.3652	46.8558	61.5242	59.6506	60.5874	56.3592	57.4226	56.8909	1.08176	1.21417	122.433	103.422	112.928	93.5361	110.52	102.028	102.12	95.0125	98.5661	107.731	93.5162	100.623	0.872824	0.986235	73.0122	73.7497	73.381	65.3607	71.8138	68.5872	76.0125	75.3669	75.6897	76.4821	75.7777	76.1299	1.03146	1.10997	65.3447	55.2219	60.2833
2	75	AS-703026	MSC1936369B	MEK1/2	48.39	37.7857	43.0879	46.9785	42.9307	44.9546	55.549	59.7012	57.6251	45.5735	48.5104	47.0419	1.33739	1.04643	104.69	112.548	108.619	119.138	89.4803	104.309	100.81	108.105	104.458	104.177	104.551	104.364	0.961693	1.00053	76.5153	65.5451	71.0302	64.8997	68.2185	66.5591	73.6059	89.6302	81.6181	72.9603	72.0798	72.5201	1.14906	1.08956	48.7252	57.4127	53.0689
2	76	AV-951	Tivozanib	VEGFR1,2,3	103.362	98.4865	100.924	95.4289	119.961	107.695	102.895	111.25	107.072	97.4259	99.4008	98.4134	1.06092	0.913817	104.183	108.999	106.591	76.5526	97.5919	87.0722	95.0125	85.8479	90.4302	87.5312	89.7756	88.6534	0.848388	1.01816	80.1106	74.7638	77.4372	73.9341	77.5294	75.7317	99.1391	95.676	97.4076	102.015	101.076	101.546	1.25789	1.34086	80	77.8848	78.9424
2	77	Axitinib	AG-013736	Multi Kinase Inhibitors (cKIT, PDGFR & VEGFR)	79.7156	78.4967	79.1061	109.535	103.524	106.53	93.0711	101.831	97.4513	64.1573	68.4615	66.3094	1.23191	0.622451	91.0013	100.127	95.564	108.745	99.1128	103.929	94.8255	103.242	99.0337	94.2644	93.5162	93.8903	1.03631	0.903408	85.1809	83.5216	84.3512	92.4637	86.3793	89.4215	96.2043	115.222	105.713	92.5064	102.837	97.6717	1.25325	1.09226	86.4967	86.7233	86.61
2	78	AZD8055	NA	mTORC1/2	48.39	53.3875	50.8888	43.2987	52.8661	48.0824	56.2579	64.5624	60.4102	48.8142	63.0433	55.9288	1.1871	1.16319	23.0672	27.3764	25.2218	21.2928	20.2789	20.7858	18.7032	20.0125	19.3579	14.0274	16.2718	15.1496	0.767505	0.728843	23.6921	27.1952	25.4437	22.9546	23.139	23.0468	28.8202	29.1137	28.9669	20.3091	21.0135	20.6613	1.13847	0.896495	33.6922	31.7281	32.7101
2	79	Bexarotene	Targretin	RXR	99.4918	96.4059	97.9488	111.557	99.5072	105.532	101.933	98.8944	100.414	99.2489	113.478	106.363	1.02516	1.00788	100.127	94.8036	97.4651	78.834	85.4246	82.1293	101.185	114.464	107.824	104.364	110.162	107.263	1.10628	1.30603	100.484	105.001	102.743	110.809	96.3356	103.572	99.4326	109.881	104.657	97.026	101.194	99.1098	1.01863	0.956914	96.1662	97.2238	96.695
2	80	BI6727 (Volasertib)	NA	PLK	45.549	49.1287	47.3389	41.9893	30.1876	36.0885	19.7485	20.7106	20.2296	13.4189	13.4695	13.4442	0.427335	0.372534	70.7225	86.692	78.7073	67.1736	73.5108	70.3422	43.2045	40.212	41.7082	53.4912	70.5112	62.0012	0.529916	0.881423	73.0122	78.9122	75.9622	76.2388	62.0419	69.1404	56.7012	50.9489	53.8251	40.1487	43.7292	41.939	0.708577	0.606577	54.9953	56.1284	55.5619
2	81	BKM-120	NA	PI3K	76.1619	77.6431	76.9025	48.4492	44.5981	46.5237	101.578	100.515	101.047	41.9276	42.991	42.4593	1.31396	0.912638	72.4968	71.9899	72.2433	40.3042	36.2484	38.2763	94.6384	89.9626	92.3005	20.5736	22.4439	21.5087	1.27763	0.561933	95.4137	87.3012	91.3575	46.0936	58.1701	52.1318	107.474	104.011	105.743	47.5445	52.6511	50.0978	1.15746	0.960983	76.6761	67.9887	72.3324
2	82	BMS-777607	BMS777607	MET	90.4808	106.404	98.4426	102.116	92.3019	97.209	112.263	121.023	116.643	103.199	114.592	108.895	1.18488	1.12022	98.3524	110.013	104.183	91.2548	82.3828	86.8188	118.953	106.796	112.874	121.384	127.556	124.47	1.08343	1.43368	96.059	114.036	105.047	104.817	102.973	103.895	100.841	95.3825	98.1119	95.3238	101.076	98.2	0.933979	0.945186	87.7809	90.7271	89.254
2	83	Bicalutamide	Casodex, Cosudex	AR	86.5308	88.9995	87.7651	85.8421	82.6121	84.2271	103.401	100.464	101.933	105.629	100.971	103.3	1.16143	1.22644	83.6502	113.308	98.4791	87.706	98.0988	92.9024	105.112	112.406	108.759	124.19	127.93	126.06	1.10439	1.35691	108.228	98.7324	103.48	91.9106	112.376	102.143	99.9609	113.109	106.535	101.428	94.2673	97.8478	1.02952	0.957946	92.389	94.051	93.22
2	84	CAL-101	GS-1101	PI3K-p110delta or gamma?	70.7305	73.3228	72.0267	76.028	74.1646	75.0963	85.3743	91.3495	88.3619	83.602	85.0705	84.3362	1.22679	1.12304	88.4664	97.3384	92.9024	92.7757	85.678	89.2269	118.953	100.436	109.694	105.299	113.342	109.32	1.18075	1.2252	105.646	89.145	97.3957	86.0106	68.5872	77.2989	105.244	91.4498	98.3467	93.3281	89.2193	91.2737	1.00976	1.18079	86.7989	88.0076	87.4032
2	85	Carfilzomib	PX-171	proteasome (20S) inhibitor	2.00047	1.50035	1.75041	1.63592	2.13928	1.8876	2.78505	2.17739	2.48122	1.11402	1.21529	1.16466	1.41751	0.617006	3.29534	3.29534	3.29534	4.56273	3.80231	4.18252	1.30924	3.55361	2.43142	1.49627	3.36657	2.43142	0.737838	0.58133	1.47499	2.30467	1.88983	1.47499	1.29061	1.3828	1.05655	1.05655	1.05655	0.88045	1.76091	1.32068	0.559071	0.955079	1.35977	1.28423	1.322
2	86	CP-690550	Tasocitinib, Tofacitinib	JAK3	98.7726	103.274	101.023	97.0218	99.6644	98.3431	94.489	108.769	101.629	97.983	98.388	98.1855	1.006	0.998397	100.127	110.52	105.323	100.127	111.534	105.83	106.796	87.7182	97.2569	88.6534	89.2145	88.9339	0.923414	0.840346	103.895	92.2793	98.0871	97.8106	90.159	93.9848	108.942	101.076	105.009	99.6087	108.296	103.952	1.07057	1.10605	88.763	104.174	96.4684
2	87	DCC-2036		ABL	119.152	119.777	119.465	113.381	105.956	109.669	99.0463	96.1094	97.5779	29.8253	31.2431	30.5342	0.816791	0.278423	105.45	108.492	106.971	89.4803	93.0291	91.2547	109.04	122.506	115.773	94.6384	113.342	103.99	1.08229	1.13956	118.921	108.689	113.805	87.9465	106.661	97.3035	104.715	125.024	114.87	102.133	107.533	104.833	1.00936	1.07738	97.9792	105.609	101.794
2	88	FK-228	Romidepsin	HDACi	7.62675	8.37691	8.00183	5.66275	3.90101	4.78188	1.46847	1.87357	1.67102	1.56975	0.911473	1.24061	0.20883	0.259441	9.37897	7.09758	8.23828	3.80231	1.52091	2.66161	2.61843	1.87034	2.24439	1.12221	1.87034	1.49627	0.272434	0.562169	1.84375	1.10625	1.475	0.921873	0.0921896	0.507031	0.939155	0.939155	0.939155	0.410873	0.586972	0.498922	0.636715	0.984006	20.6232	17.526	19.0746
2	89	FTY720	Fingolimod	sphingosine	91.0208	79.0181	85.0195	87.3322	74.6225	80.9773	106.389	96.4638	101.426	87.9062	89.4253	88.6657	1.19298	1.09494	111.28	84.4106	97.8454	94.55	86.1851	90.3676	111.658	129.239	120.449	91.6459	116.147	103.897	1.23101	1.14971	107.398	105.554	106.476	93.9387	99.8387	96.8887	116.983	119.155	118.069	82.3518	89.8063	86.079	1.10888	0.888432	94.6553	101.228	97.9414
2	90	GDC-0941 (free base)	Pictilisib	PI3K	63.3895	58.8885	61.139	59.2701	58.3893	58.8297	67.8032	87.2985	77.5508	48.2572	54.1818	51.2195	1.26843	0.870641	74.5247	73.0038	73.7642	63.6248	72.7503	68.1876	77.6184	94.6384	86.1284	41.1471	42.4564	41.8017	1.16762	0.61304	83.4294	87.1168	85.2731	66.6513	66.2826	66.4669	77.0691	72.7255	74.8973	53.1794	50.8315	52.0055	0.878322	0.782426	73.1256	73.6544	73.39
2	91	GDC-0980	NA	mTOR, PI3K	58.5168	55.7303	57.1236	30.7254	35.4426	33.084	66.1828	65.0688	65.6258	38.383	40.7629	39.573	1.14884	1.19614	59.8226	54.2459	57.0342	19.7719	27.8834	23.8276	29.1771	29.7382	29.4576	12.3441	15.7107	14.0274	0.51649	0.588704	69.6013	78.0825	73.8419	30.9749	38.1655	34.5702	96.8499	94.6781	95.764	60.2231	75.3082	67.7656	1.29688	1.96023	58.4703	61.492	59.9811
2	92	INK128	NA	mTORC1/2	45.8508	41.9244	43.8876	37.355	43.2196	40.2873	53.6754	52.2069	52.9412	42.3327	44.105	43.2188	1.20629	1.07277	18.5044	21.5463	20.0253	18.251	19.7719	19.0114	18.5162	11.222	14.8691	11.783	13.8404	12.8117	0.742513	0.673895	25.628	20.5577	23.0929	22.2171	15.8562	19.0366	20.6026	20.4852	20.5439	19.0765	24.4766	21.7766	0.889621	1.14393	34.5231	28.0264	31.2748
2	93	Lestaurtinib	CEP-701	FLT3	81.9489	77.6424	79.7957	51.889	48.3192	50.1041	51.6499	55.549	53.5995	39.497	38.6362	39.0666	0.671709	0.779708	67.1736	62.3574	64.7655	38.7833	47.9088	43.346	44.1396	33.8529	38.9963	20.9476	25.6234	23.2855	0.602114	0.537201	74.6716	66.8357	70.7536	15.764	15.6718	15.7179	73.5473	73.5473	73.5473	12.4438	14.4394	13.4416	1.03948	0.855177	61.3409	63.7583	62.5496
2	94	Obatoclax	GX15-070MS	BCL2 BH3	36.478	35.718	36.098	31.2354	30.4704	30.8529	27.7492	31.0912	29.4202	23.7488	27.2428	25.4958	0.815009	0.826367	48.6692	50.4436	49.5564	20.2789	25.602	22.9404	24.8753	19.8254	22.3504	10.8479	14.5885	12.7182	0.451009	0.554402	29.4999	31.6202	30.56	24.4296	27.103	25.7663	48.5424	50.2446	49.3935	29.1137	35.2769	32.1953	1.61628	1.24951	47.5921	45.6279	46.61
2	95	Odanacatib	MK-0822	cathepsin K	76.5025	85.7487	81.1256	74.2	78.5347	76.3673	99.7552	84.2603	92.0078	76.1583	85.3237	80.741	1.13414	1.05727	87.706	97.5919	92.6489	87.706	91.7617	89.7339	69.015	82.4813	75.7481	77.4314	97.6309	87.5312	0.817582	0.975453	80.1106	87.7622	83.9364	81.6778	95.4137	88.5458	97.5543	93.739	95.6466	81.4126	109.47	95.4412	1.13951	1.07787	93.3711	91.6336	92.5024
2	96	OSI-027	NA	mTORC1/2	56.8702	59.4034	58.1368	40.6698	43.4746	42.0722	76.057	93.4256	84.7413	66.3854	55.8528	61.1191	1.45762	1.45272	52.9784	47.9088	50.4436	28.6438	30.1647	29.4043	67.8928	67.7057	67.7992	32.9177	31.7955	32.3566	1.34406	1.1004	74.3028	71.8138	73.0583	46.0014	46.0014	46.0014	99.0217	92.0955	95.5586	78.243	78.1256	78.1843	1.30798	1.69961	72.9745	75.0897	74.0321
2	97	PF-04691502	NA	PI3K/mTOR	66.862	56.852	61.857	25.7084	26.8711	26.2897	63.9548	60.5621	62.2584	36.5094	37.0158	36.7626	1.00649	1.39836	32.4461	35.9949	34.2205	11.4069	8.61849	10.0127	13.4663	17.394	15.4302	1.87034	3.55361	2.71197	0.450904	0.270854	54.0217	49.4123	51.717	25.8124	24.7983	25.3054	82.9388	83.6431	83.2909	21.5418	25.2984	23.4201	1.61051	0.925498	50.7649	42.3796	46.5722
2	98	Pimecrolimus	Elidel	FKBP/Calcineurin	99.4589	112.421	105.94	94.4363	90.9482	92.6923	100.565	87.4504	94.0079	97.831	114.643	106.237	0.887372	1.14612	73.0038	77.5665	75.2852	83.1432	82.1293	82.6362	93.3292	83.6035	88.4663	75.7481	84.9127	80.3304	1.17508	0.972097	102.604	87.3934	94.9988	88.8684	86.1028	87.4856	100.372	94.0912	97.2315	104.304	99.8435	102.074	1.0235	1.16675	97.6771	96.3173	96.9972
2	99	PLX4032	RG7204, Vemurafenib	BRAF	107.031	82.3904	94.7105	78.0294	80.0965	79.0629	109.68	95.7043	102.692	102.135	101.629	101.882	1.08428	1.28862	85.4246	101.648	93.5361	89.9873	75.2852	82.6363	94.0773	89.5885	91.8329	88.6534	88.4663	88.5599	0.981791	1.07168	92.8325	83.3372	88.0848	82.6919	86.195	84.4434	117.335	116.279	116.807	95.2651	111.759	103.512	1.32607	1.22582	90.1228	99.7922	94.9575
2	100	Ramatroban	Bay u3405	thromboxane receptor	69.942	87.9088	78.9254	84.8764	102.963	93.9195	103.907	88.6657	96.2866	113.832	96.8689	105.351	1.21997	1.12171	87.706	81.1153	84.4106	84.4106	80.8619	82.6363	91.0848	92.9551	92.0199	83.4165	92.394	87.9052	1.09015	1.06376	77.8981	80.6637	79.2809	84.0747	81.3091	82.6919	101.428	113.52	107.474	94.7368	92.8585	93.7977	1.35561	1.1343	89.6695	87.7809	88.7252
2	101	Regorafenib	NA	VEGFR/RAF	87.1388	83.8021	85.4704	104.384	88.4937	96.4387	90.8937	86.1845	88.5391	101.072	95.7549	98.4134	1.0359	1.02048	77.82	95.3105	86.5653	82.8897	77.5665	80.2281	89.7756	110.536	100.156	84.3516	105.673	95.0125	1.157	1.18428	87.3934	88.4075	87.9004	84.1669	91.4496	87.8083	96.4391	110.526	103.483	83.7018	94.326	89.0139	1.17727	1.01373	89.8961	96.8461	93.3711
2	102	SCH900776		CHK1	58.2636	70.1987	64.2312	72.7327	65.4982	69.1155	96.9196	102.692	99.8059	21.0651	17.0141	19.0396	1.55385	0.275475	74.2712	82.6362	78.4537	76.2991	72.4968	74.398	75.5611	91.0848	83.3229	48.6285	58.9152	53.7718	1.06206	0.722759	78.3591	81.5856	79.9723	77.345	86.195	81.77	95.4412	103.717	99.5793	79.8278	75.5429	77.6854	1.24517	0.950048	78.6402	87.2521	82.9462
2	103	TG100-115	NA	PI3K g/d	108.854	105.083	106.969	100.816	90.8654	95.8408	101.122	100.616	100.869	101.072	99.9072	100.489	0.94298	1.0485	111.534	107.985	109.759	80.3549	102.155	91.2547	97.818	87.9052	92.8616	87.9052	91.8329	89.8691	0.846049	0.984815	106.661	106.661	106.661	89.4215	98.0871	93.7543	107.298	99.3739	103.336	101.311	94.7955	98.0532	0.96883	1.04585	96.8461	103.569	100.208
2	104	Vatalanib	PTK-787	VEGFR, PDGFR, KIT	111.976	90.647	101.311	84.5808	97.4119	90.9964	91.8558	93.4762	92.666	99.4008	90.3874	94.8941	0.914666	1.04283	103.676	88.9734	96.3245	87.4525	70.4689	78.9607	97.818	94.2644	96.0412	75.9352	76.4962	76.2157	0.997059	0.965236	107.121	108.689	107.905	96.5199	93.0168	94.7684	108.707	105.185	106.946	102.367	91.6259	96.9967	0.99111	1.02351	95.1841	97.0727	96.1284
2	105	VX-11e		ERK	71.6592	66.5872	69.1232	53.4195	45.9564	49.6879	75.5507	66.6892	71.1199	58.486	59.1442	58.8151	1.02889	1.18369	96.071	91.2548	93.6629	88.7199	76.8061	82.763	86.596	116.895	101.746	91.0848	98.5661	94.8254	1.0863	1.14575	92.4637	97.9028	95.1832	80.9403	77.8981	79.4192	91.7433	101.135	96.4391	89.865	81.0018	85.4334	1.01319	1.07573	80.1511	78.3381	79.2446
2	106	VX-765	NA	caspase-1	117.438	90.7771	104.108	91.782	88.5087	90.1453	111.655	110.997	111.326	104.616	105.123	104.87	1.06934	1.16334	90.2408	88.7199	89.4804	79.8479	76.0456	77.9468	80.985	81.5461	81.2656	87.5312	79.3017	83.4165	0.908194	1.07017	95.4137	99.4699	97.4418	90.4356	88.4075	89.4215	103.072	108.413	105.743	102.896	104.187	103.541	1.08519	1.1579	91.0293	96.9216	93.9755
2	107	XL147	SAR245408	PI3K/mTOR	88.8263	102.222	95.524	83.7952	93.7459	88.7706	96.717	98.388	97.5525	81.222	80.665	80.9435	1.02124	0.911829	86.9455	85.9316	86.4385	86.4385	94.55	90.4943	78.5536	103.242	90.8978	80.2369	97.6309	88.9339	1.05159	0.982757	99.3777	99.009	99.1934	102.143	86.5637	94.3535	101.604	110.526	106.065	89.2193	107.005	98.1119	1.06928	1.03983	98.508	86.7989	92.6534
2	108	AZD1152-HQPA(= NO phosphate)		AURKB	96.8896	78.9422	87.9159	85.2355	61.799	73.5172	92.7673	98.1855	95.4764	83.8552	89.4253	86.6402	1.086	1.1785	76.5526	68.948	72.7503	67.4271	68.6945	68.0608	37.9676	31.9825	34.9751	36.4713	35.3491	35.9102	0.480755	0.527619	93.2012	95.9668	94.584	90.5278	80.5716	85.5497	83.5257	76.0712	79.7985	80.5322	67.7949	74.1636	0.843678	0.866907	89.5184	83.2484	86.3834
2	109	17-AAG		HSP90 inhibitor	38.8866	42.4457	40.6661	43.3994	35.5689	39.4842	29.0657	29.5721	29.3189	25.8756	30.7368	28.3062	0.720967	0.7169	29.6578	38.0228	33.8403	29.9113	31.4322	30.6717	22.2568	21.3217	21.7893	20.0125	25.8105	22.9115	0.643885	0.746989	21.8483	26.7343	24.2913	19.8202	25.8124	22.8163	13.3242	17.3156	15.3199	15.2612	12.6785	13.9699	0.630674	0.612275	36.034	39.1313	37.5826
2	110	BMS-599626	NA	HER1/2/4	81.5959	85.6823	83.6391	47.381	53.6188	50.4999	63.1952	63.3978	63.2965	50.2827	50.4853	50.384	0.756781	0.997705	77.5665	87.4525	82.5095	51.4575	62.8644	57.161	88.6534	100.249	94.4514	61.7207	63.0299	62.3753	1.14473	1.09122	98.8246	99.7465	99.2856	92.8325	89.145	90.9887	94.8542	90.9215	92.8879	88.3976	97.3195	92.8585	0.935563	1.02055	89.1407	91.6336	90.3872
2	111	CUDC-101	CUDC101	HDAC,HER1/2	35.4593	29.0002	32.2297	13.0065	7.29958	10.1531	21.9259	19.6472	20.7866	2.48123	3.34206	2.91164	0.64495	0.286775	67.6806	65.6527	66.6666	5.32322	7.35109	6.33716	33.2918	38.7157	36.0038	2.4314	3.17954	2.80547	0.540057	0.442702	91.3574	85.734	88.5457	42.2217	48.767	45.4944	81.7648	84.4062	83.0855	38.5639	37.0965	37.8302	0.938334	0.831535	99.2635	95.3352	97.2993
2	112	CYC-116	NA	AURKA/B, VEGFR2	70.5231	75.664	73.0936	90.6477	81.8882	86.2679	91.0963	92.2609	91.6786	73.4239	76.0064	74.7152	1.25426	0.866083	94.2966	78.0735	86.185	60.8365	59.8226	60.3295	60.0374	48.6285	54.3329	28.4289	25.9975	27.2132	0.630422	0.451076	85.6419	95.6902	90.666	77.0684	80.1106	78.5895	94.7368	84.3475	89.5422	77.656	80.0626	78.8593	0.987604	1.00343	86.0434	86.1945	86.119
2	113	CYT-387 (CYT11387)	CYT387, CYT11387	Jak 1,2	84.7595	78.9595	81.8595	82.0209	93.4348	87.7278	91.8052	98.8438	95.3245	78.4876	81.4752	79.9814	1.16449	0.9117	82.1293	79.8479	80.9886	69.455	54.4994	61.9772	75.9352	81.5461	78.7406	41.1471	39.0898	40.1185	0.972244	0.64731	91.634	92.5559	92.095	59.0919	77.7138	68.4028	83.3496	87.5171	85.4334	69.2037	64.5079	66.8558	0.927666	0.977383	87.6299	85.2125	86.4212
2	114	Dutasteride	Avodart	5-a reductase	90.2959	85.5504	87.9232	83.879	76.5794	80.2292	110.592	115.909	113.25	90.3874	98.2361	94.3118	1.28806	1.17553	87.199	80.6083	83.9037	94.2966	79.3409	86.8188	95.3865	91.2718	93.3292	78.9277	92.394	85.6608	1.11234	0.986663	97.3496	87.3934	92.3715	91.7262	90.8965	91.3114	86.8128	104.07	95.4412	88.8671	94.5021	91.6846	1.03323	1.00409	92.9178	90.1983	91.5581
2	115	EMD 1214063	EMD1214063	MET	108.243	112.386	110.314	99.5739	93.7879	96.6809	94.5903	105.123	99.8565	86.5896	90.0329	88.3112	0.9052	0.91343	99.8733	102.662	101.267	95.564	96.3245	95.9442	87.1571	92.394	89.7756	73.3167	75.5611	74.4389	0.88652	0.775856	100.576	100.576	100.576	106.476	100.853	103.664	107.65	103.072	105.361	94.0912	89.278	91.6846	1.04757	0.884436	92.389	86.119	89.254
2	116	Eprosartan Mesylate	Teveten	Angiotensin II R	90.8706	95.9487	93.4096	107.513	104.687	106.1	102.338	96.6158	99.4767	88.5644	94.6915	91.628	1.06495	0.8636	92.0152	98.0988	95.057	90.2408	90.4943	90.3676	93.8903	91.0848	92.4875	81.9202	92.207	87.0636	0.972969	0.963438	94.8606	91.9106	93.3856	102.604	98.0871	100.346	103.365	95.8521	99.6087	93.2694	94.6194	93.9444	1.06664	0.936208	96.5439	93.8244	95.1841
2	117	Laropiprant	MK-0524	prostaglandin	106.773	98.4877	102.63	96.6136	81.8121	89.2128	104.566	103.705	104.135	105.275	110.136	107.705	1.01466	1.20728	85.4246	94.55	89.9873	96.071	74.5247	85.2978	86.409	96.6958	91.5524	93.7033	83.0424	88.3728	1.01739	1.03605	105.186	95.0449	100.115	108.136	104.356	106.246	102.074	114.224	108.149	92.2129	105.772	98.9924	1.08025	0.931731	89.8961	97.6771	93.7866
2	118	MGCD0103	Mocetinostat	HDAC1	81.6499	84.4562	83.0531	30.8141	32.1597	31.4869	75.6519	79.7029	77.6774	18.4319	18.4319	18.4319	0.935275	0.585385	61.09	70.7225	65.9062	22.0532	20.2789	21.166	65.2743	46.5711	55.9227	5.42395	7.29424	6.3591	0.848519	0.300439	83.6137	86.1028	84.8583	55.2201	50.4264	52.8232	80.4148	90.5694	85.4921	35.2769	38.9748	37.1258	1.00747	0.702831	91.0293	85.6657	88.3475
2	119	Motesanib	AMG-706	Multi Kinase Inhibitors (c-Kit, PDGFR, RET & VEGFR)	93.4096	87.5298	90.4697	97.6901	79.1209	88.4055	91.2482	93.932	92.5901	81.2727	90.995	86.1338	1.02344	0.974305	87.706	78.5805	83.1432	75.7922	69.7085	72.7503	80.798	93.3292	87.0636	85.8479	71.0723	78.4601	1.04715	1.07848	103.157	94.584	98.8707	92.5559	88.1309	90.3434	109.235	108.824	109.03	93.6216	104.598	99.1098	1.10275	1.09703	93.0689	86.6478	89.8584
2	120	NVP-LDE225	NA	Hedgehog pathway	85.5253	77.24	81.3827	65.934	50.8634	58.3987	92.9699	96.5651	94.7675	100.008	89.3746	94.6915	1.16447	1.62147	82.6362	86.692	84.6641	80.6083	72.7503	76.6793	84.5387	76.1222	80.3304	79.1147	77.2444	78.1795	0.948813	1.01956	97.2574	96.7965	97.027	97.3496	97.7184	97.534	97.7891	108.178	102.984	90.2759	100.372	95.3238	1.06139	0.977339	93.0689	87.5543	90.3116
3	121	SCH727965	Dinaciclib	CDK1,2,9	6.3891	6.77632	6.58271	5.22761	3.7481	4.48785	9.86904	8.5611	9.21507	7.05498	8.28366	7.66932	1.39989	1.70891	26.0259	22.7089	24.3674	22.964	19.3919	21.178	19.6528	19.6528	19.6528	16.7049	20.832	18.7684	0.80652	0.886225	36.1301	34.0096	35.0698	31.9706	42.9809	37.4758	28.9448	31.5395	30.2422	24.3321	27.2151	25.7736	0.862341	0.68774	32.7054	24.0481	28.3768
3	122	TG101348	NA	JAK2	68.0537	79.0894	73.5715	40.5385	40.3413	40.4399	89.0988	83.5499	86.3244	52.3574	56.8362	54.5968	1.17334	1.35007	124.261	114.31	119.286	83.9464	79.3536	81.65	80.38	90.5994	85.4897	55.0278	65.2473	60.1376	0.716681	0.736528	108.961	88.4086	98.6849	69.4056	66.6327	68.0192	105.689	101.134	103.411	77.4938	75.6487	76.5712	1.0479	1.12573	80.102	92.3447	86.2234
3	123	Varespladib	NA	PLA2	92.642	68.1505	80.3963	89.6582	85.7129	87.6856	97.8581	95.7178	96.7879	93.9342	96.1538	95.044	1.20389	1.08392	117.117	108.697	112.907	104.359	104.614	104.486	121.651	128.529	125.09	112.611	121.847	117.229	1.10791	1.12195	126.17	112.794	119.482	113.039	110.021	111.53	107.015	119.412	113.214	122.064	111.167	116.615	0.947535	1.04559	103.625	102.576	103.101
3	124	VX-702	NA	p38	88.9635	87.1242	88.0438	79.4989	79.8935	79.6962	108.678	106.974	107.826	124.889	118.706	121.797	1.22469	1.52827	99.7661	99.0007	99.3834	101.807	86.498	94.1527	130.102	108.483	119.292	99.0501	114.772	106.911	1.20033	1.13551	99.582	102.437	101.009	96.7275	98.5218	97.6246	108.226	109.379	108.803	117.278	105.977	111.628	1.07715	1.14344	94.7932	105.724	100.259
3	125	XL184	Cabozantinib	VEGFR2, FLT3, MET, KIT, TIE2, RET	72.9907	79.767	76.3789	93.5049	81.1757	87.3403	114.663	116.645	115.654	105.785	106.062	105.924	1.51422	1.21277	99.7661	114.31	107.038	106.145	91.0908	98.6179	104.553	118.703	111.628	99.0501	105.536	102.293	1.04288	1.03726	104.72	104.639	104.679	84.2492	93.3836	88.8164	104.766	123.16	113.963	109.61	105.862	107.736	1.08869	1.21302	79.0526	92.2572	85.6549
3	126	DMSO	DMSO		99.8056	86.5434	93.1745	77.2304	74.1727	75.7015	103.328	93.1019	98.2148	88.2665	116.288	102.277	1.0541	1.35106	106.4	95.9388	101.169	74.7608	73.485	74.1229	115.165	102.784	108.975	117.917	115.362	116.639	1.07715	1.57359	102.437	109.777	106.107	91.2631	96.4828	93.873	104.766	101.192	102.979	99.7501	97.7321	98.7411	0.970524	1.05186	102.926	107.036	104.981
3	127	I-BET151	GSK1210151A		70.9768	61.4261	66.2014	45.001	45.6161	45.3086	75.623	65.2387	70.4309	54.9733	45.9763	50.4748	1.06389	1.11402	126.813	116.862	121.837	66.5958	82.6706	74.6332	76.0563	79.0043	77.5303	57.5827	53.8487	55.7157	0.636344	0.746527	92.568	91.7525	92.1603	69.3241	69.895	69.6095	105.574	106.842	106.208	79.3965	75.8793	77.6379	1.15243	1.11533	66.81	71.0949	68.9525
3	128	MLN-518	Tandutinib	FLT3, KIT, PDGFR, multikinase	89.0728	85.4536	87.2632	62.1199	79.3412	70.7305	92.3489	90.6446	91.4967	83.6292	74.6718	79.1505	1.04851	1.11904	114.82	113.8	114.31	112.269	116.351	114.31	89.6168	88.4376	89.0272	94.1369	102.784	98.4605	0.778822	0.861346	96.3197	98.0324	97.1761	102.11	89.4689	95.7896	92.5428	97.9627	95.2527	38.2856	47.5687	42.9272	0.980208	0.44814	101.527	107.211	104.369
3	129	BIBW-2992	Afatinib	EGFR/HER2	38.806	38.4038	38.6049	28.8047	29.4198	29.1123	48.7507	46.0159	47.3833	40.15	39.5158	39.8329	1.22739	1.36825	33.9358	43.1214	38.5286	24.2398	25.5156	24.8777	18.0806	23.1903	20.6355	12.3813	12.5778	12.4795	0.535588	0.501635	86.125	94.9332	90.5291	75.604	66.5511	71.0776	109.61	106.266	107.938	74.7261	73.8612	74.2937	1.1923	1.04525	97.5915	97.5041	97.5478
3	130	Canertinib	CI-1033, PD183805	HER	35.9911	40.8167	38.4039	34.1352	36.4929	35.314	60.5618	56.2416	58.4017	60.1655	53.0709	56.6182	1.52073	1.60328	76.2917	57.9205	67.1061	51.7967	39.8044	45.8006	50.9007	58.3688	54.6348	28.4965	43.2362	35.8664	0.814155	0.783099	105.373	105.536	105.454	96.4012	90.5291	93.4652	99.2312	110.244	104.738	14.3571	14.1841	14.2706	0.993205	0.152684	100.128	112.72	106.424
3	131	17-DMAG	Alvespimycin	HSP90 inhibitor	31.7686	30.1601	30.9644	30.2399	29.6248	29.9323	31.0736	31.787	31.4303	29.1315	30.0827	29.6071	1.01505	0.989135	34.1909	39.294	36.7425	32.4048	37.508	34.9564	24.173	20.4389	22.3059	18.0806	23.9764	21.0285	0.607089	0.601564	24.0595	26.6694	25.3645	22.3468	21.4497	21.8982	18.5086	17.586	18.0473	13.1463	16.5482	14.8472	0.711519	0.678009	37.6025	35.2414	36.4219
3	132	NVP-AUY922	VER-52296	HSP90	28.9537	27.6467	28.3002	27.3697	28.0872	27.7284	21.7198	29.4089	25.5644	27.9821	26.6345	27.3083	0.903328	0.984849	33.4255	30.3636	31.8945	37.508	39.8044	38.6562	21.225	21.6181	21.4215	16.9014	18.0806	17.491	0.671637	0.452476	22.1021	22.1021	22.1021	21.8575	17.698	19.7778	11.9931	13.8382	12.9156	10.4939	11.8778	11.1859	0.584361	0.565578	34.979	30.4318	32.7054
3	133	AZD6244	ARRY-142886, Selumetinib	MEK1/2, BRAF	39.8379	39.0014	39.4197	35.424	35.6374	35.5307	49.0281	56.7173	52.8727	47.9184	42.3695	45.1439	1.34128	1.27056	105.124	112.269	108.697	97.2145	100.787	99.0006	107.501	110.252	108.877	110.645	114.969	112.807	1.00166	1.13946	58.64	71.7708	65.2054	58.8847	64.5122	61.6984	78.4163	84.3552	81.3857	67.6917	69.8828	68.7872	1.24814	1.11489	66.5476	57.8903	62.219
3	134	PD 0325901	NA	MEK1/2	34.087	41.1972	37.6421	25.3943	29.8757	27.635	47.0464	52.516	49.7812	44.9061	50.1775	47.5418	1.32249	1.72035	108.441	101.297	104.869	80.8845	100.021	90.4529	117.131	113.79	115.46	101.998	115.362	108.68	1.10099	1.20151	60.679	58.8847	59.7818	57.172	58.8847	58.0283	75.3027	77.3784	76.3406	68.3836	65.3277	66.8557	1.27699	1.15212	56.9284	57.8029	57.3656
3	135	MK-2206	NA	AKT	67.4422	68.906	68.1741	59.7514	53.136	56.4437	117.438	91.5562	104.497	86.0866	90.8824	88.4845	1.53279	1.56766	68.6371	81.3949	75.016	64.0442	64.5546	64.2994	77.039	91.7786	84.4088	69.1778	79.7903	74.4841	1.12521	1.15839	55.6224	60.5159	58.0691	50.5658	51.1367	50.8513	73.8036	73.1117	73.4576	48.03	53.9689	50.9994	1.265	1.00291	64.0117	77.3037	70.6577
3	136	INCB018424	Ruxolitinib, INC424	JAK1,2	73.2976	67.6513	70.4745	69.9945	62.9524	66.4734	118.864	128.258	123.561	129.249	116.407	122.828	1.75328	1.84777	84.2016	97.2145	90.708	79.8639	94.1526	87.0083	101.015	107.697	104.356	105.929	94.7265	100.328	1.15046	1.15308	80.4975	78.7032	79.6004	77.1536	70.3843	73.769	95.6564	105.228	100.442	93.35	93.8113	93.5806	1.26183	1.26856	84.9991	101.964	93.4815
3	137	GSK1838705A	NA	ALK,IR,IGF1R	49.353	47.68	48.5165	38.1982	32.6499	35.424	101.108	103.367	102.238	83.9463	93.5379	88.7421	2.10728	2.50514	98.2351	91.0908	94.6629	88.0289	87.0083	87.5186	82.7383	116.541	99.6397	96.6918	95.9057	96.2987	1.05257	1.10032	77.4799	80.9869	79.2334	84.4123	69.7319	77.0721	109.149	106.439	107.794	87.1228	99.3465	93.2347	1.36046	1.20971	90.0711	94.5309	92.301
3	138	Rocilinostat	ACY-1215	HDAC6	71.3109	71.8338	71.5724	48.0145	43.6398	45.8272	94.9251	93.5775	94.2513	77.7633	98.2148	87.989	1.31687	1.92002	85.7325	102.828	94.2803	76.5469	76.0366	76.2917	100.229	91.9751	96.1022	79.7903	92.9577	86.374	1.01932	1.13215	72.5049	73.0758	72.7903	75.9303	72.7495	74.3399	92.5428	96.1176	94.3302	90.9283	84.4705	87.6994	1.29592	1.17971	102.401	114.207	108.304
3	139	AZD-5363		Akt	73.3069	79.0799	76.1934	83.2128	75.4255	79.3192	87.3945	78.9523	83.1734	86.2055	89.8915	88.0485	1.09161	1.11005	81.3949	87.0083	84.2016	56.6447	56.6447	56.6447	81.166	88.6341	84.9001	63.0855	54.0452	58.5653	1.0083	1.03391	79.9266	85.5541	82.7403	63.8597	67.7745	65.8171	92.6004	92.1392	92.3698	70.1134	77.2055	73.6594	1.11638	1.11915	76.5167	84.8242	80.6704
3	140	MLN-4924		NAE	85.3976	89.21	87.3038	63.4108	62.8546	63.1327	56.1624	58.0648	57.1136	17.3996	19.7381	18.5689	0.654194	0.294124	125.537	91.6011	108.569	97.2145	116.606	106.91	18.2771	23.3868	20.832	13.1674	18.2771	15.7222	0.191878	0.14706	67.9376	80.0081	73.9729	44.0412	49.9949	47.018	54.9491	46.6462	50.7976	20.8726	20.1807	20.5266	0.686706	0.436569	64.5363	63.2246	63.8805
3	141	LY-2940680		Hedgehog, Smoothend	76.5747	65.791	71.1828	69.5294	79.4304	74.4799	105.587	108.441	107.014	111.215	111.611	111.413	1.50336	1.49588	119.158	107.166	113.162	101.807	88.7944	95.3009	100.819	103.374	102.096	103.57	120.079	111.824	0.902215	1.17338	88.898	100.234	94.5662	96.5644	93.2205	94.8924	119.815	114.107	116.961	104.017	102.402	103.21	1.23682	1.08765	108.522	87.0104	97.7664
3	142	NVP-BEZ 235	NA	PI3K/mTOR inhibitor	59.3644	58.493	58.9287	39.7152	35.5991	37.6571	53.9428	51.2873	52.6151	21.0064	21.7198	21.3631	0.892859	0.567305	29.0878	23.4744	26.2811	27.8121	26.0259	26.919	19.2597	24.9591	22.1094	7.86111	10.0229	8.94202	0.841267	0.332183	35.6407	30.4211	33.0309	27.3218	25.9354	26.6286	29.1755	31.6548	30.4151	23.8708	25.0817	24.4763	0.920809	0.919172	49.4954	49.5828	49.5391
3	143	ABT-888	Veliparib	PARP-inhibitor	92.9135	72.5444	82.7289	80.2091	88.4414	84.3253	106.816	117.755	112.285	112.483	118.389	115.436	1.35727	1.36894	85.9877	94.4078	90.1978	96.1939	109.972	103.083	94.923	112.611	103.767	113.004	124.599	118.801	1.15044	1.15248	89.2242	100.071	94.6478	93.3021	85.0647	89.1834	116.241	122.641	119.441	111.743	116.529	114.136	1.26195	1.27979	100.827	119.016	109.922
3	144	ARQ 197	Tivantinib	MET	82.7834	87.4672	85.1253	64.6346	55.7348	60.1847	91.0805	91.1598	91.1202	26.8723	25.3266	26.0995	1.07042	0.433656	87.2634	74.5056	80.8845	80.6294	79.8639	80.2466	83.5244	94.53	89.0272	26.3348	27.3174	26.8261	1.10067	0.334295	88.4086	82.9442	85.6764	63.7782	69.6503	66.7142	102.114	97.0402	99.5772	40.8226	40.6496	40.7361	1.16225	0.610606	99.2531	97.3292	98.2911
3	145	AT9283	NA	AUR	65.7011	62.5184	64.1097	46.3639	40.9025	43.6332	56.9154	57.391	57.1532	39.2384	40.031	39.6347	0.891491	0.908361	85.9877	82.1603	84.074	46.4384	40.825	43.6317	21.6181	27.1208	24.3695	7.46805	9.62987	8.54896	0.289857	0.195935	67.6929	75.1147	71.4038	35.8039	32.1337	33.9688	56.1599	57.5437	56.8518	15.9716	17.7013	16.8364	0.796201	0.495644	99.4279	96.6296	98.0288
3	146	Bafetinib	NA	ABL, LYN	88.7761	99.2337	94.0049	86.1044	75.7626	80.9335	92.3489	82.7969	87.5729	90.2878	84.3426	87.3152	0.931578	1.07885	110.738	104.869	107.804	101.807	92.1114	96.9594	106.715	98.8536	102.784	99.6397	96.8883	98.264	0.953439	1.01346	103.007	96.075	99.5412	102.6	103.415	103.007	95.4257	96.3483	95.887	95.7717	97.9627	96.8672	0.963289	0.94039	100.302	102.226	101.264
3	147	Belinostat	PDX101	HDAC inhibitor	47.5139	51.7197	49.6168	29.3987	23.9372	26.668	66.4674	71.3821	68.9247	17.2411	18.5094	17.8753	1.38914	0.670289	77.5675	78.333	77.9502	15.8197	9.69591	12.7578	35.9646	44.4153	40.19	4.71666	3.14445	3.93056	0.515585	0.308091	84.4938	79.2741	81.884	37.0272	35.4776	36.2524	94.3302	107.938	101.134	44.2821	40.419	42.3506	1.23509	1.16821	99.9526	99.6903	99.8215
3	148	BI 2536	BI2536	PLK1	39.4434	49.4463	44.4449	35.4411	39.0433	37.2422	22.3936	22.1162	22.2549	14.5063	15.9331	15.2197	0.50073	0.408669	91.0908	88.0289	89.5599	76.0366	78.333	77.1848	35.1785	35.5716	35.375	45.398	44.2188	44.8084	0.394988	0.580534	68.9979	64.92	66.9589	57.172	55.8671	56.5195	34.3648	36.8441	35.6045	28.4259	28.6565	28.5412	0.531736	0.50498	44.4234	45.91	45.1667
3	149	Bosutinib	SKI-606	ABL, SRC	58.6536	44.7859	51.7197	37.7651	36.8355	37.3003	77.8426	84.1445	80.9935	45.8574	46.5311	46.1942	1.56601	1.23844	90.0701	85.9877	88.0289	50.0106	51.0313	50.521	66.0334	75.8598	70.9466	38.5195	38.9125	38.716	0.805947	0.766336	106.107	94.7701	100.438	72.4233	76.1749	74.2991	116.183	115.549	115.866	78.128	75.418	76.773	1.1536	1.0333	89.6338	88.4095	89.0217
3	150	Danusertib	NA	AUR	81.9559	87.412	84.6839	65.7693	66.4666	66.1179	94.9251	101.504	98.2148	90.3671	87.3945	88.8808	1.15978	1.34428	88.5392	99.5109	94.0251	101.297	78.5881	89.9426	66.623	56.9931	61.8081	52.6695	54.6348	53.6521	0.657357	0.596515	80.0081	80.8237	80.4159	73.7282	67.6929	70.7106	100.211	101.884	101.047	61.2339	62.0988	61.6663	1.25656	0.872095	96.1924	98.1162	97.1543
3	151	Dasatinib	Sprycel	Multi Kinase Inhibitors (Bcr-Abl, SRC, c-Kit & PDGFR)	31.7319	36.8423	34.2871	34.1738	31.1335	32.6536	37.9304	35.7505	36.8405	39.7536	32.8968	36.3252	1.07447	1.11244	75.7814	67.6164	71.6989	44.9075	64.5546	54.731	71.7327	68.7848	70.2588	32.4271	55.4209	43.924	0.979914	0.802543	44.9383	48.3637	46.651	47.1404	50.2396	48.69	53.3346	64.6934	59.014	50.6246	66.8845	58.7546	1.26501	1.20671	24.7477	25.1849	24.9663
3	152	Erlotinib	Tarceva	EGFR	42.7846	36.248	39.5163	38.4304	43.1733	40.8019	49.147	42.9244	46.0357	38.6438	35.4334	37.0386	1.16498	0.907768	94.1526	72.2092	83.1809	47.459	49.5003	48.4797	76.2529	87.0619	81.6574	34.5889	45.791	40.19	0.981684	0.829007	76.5012	80.4975	78.4993	79.2741	84.4123	81.8432	81.4146	80.8956	81.1551	75.4757	86.5462	81.011	1.03383	0.989831	78.0907	81.2389	79.6648
3	153	Everolimus	Zortress, Afinitor, Certican	mTOR/FKBP	55.6199	62.1565	58.8882	59.2265	69.199	64.2128	65.9125	62.7814	64.3469	72.0955	84.739	78.4173	1.0927	1.22121	44.1421	49.2452	46.6936	43.6317	46.6936	45.1627	41.6639	37.3403	39.5021	33.2132	36.7507	34.982	0.845986	0.774578	52.6863	50.8105	51.7484	48.4453	49.7502	49.0978	73.5153	62.6754	68.0953	60.4267	68.5566	64.4916	1.31589	1.31354	57.5405	59.7267	58.6336
3	154	FK-506	Tacrolimus	FKBP/Calcineurin	72.2584	77.3687	74.8136	70.9016	84.5225	77.712	93.6172	94.2909	93.9541	111.136	107.133	109.134	1.25584	1.40434	86.2428	69.9128	78.0778	70.6783	84.7119	77.6951	80.9695	106.322	93.6456	86.8654	96.1022	91.4838	1.19939	1.17747	76.8274	78.2954	77.5614	88.898	84.8201	86.859	88.6796	91.4472	90.0634	88.0454	103.729	95.887	1.16119	1.10394	85.961	88.0598	87.0104
3	155	GDC-0449	Vismodegib	Smoothend	75.4672	73.4468	74.457	87.5628	73.5771	80.57	92.111	93.9342	93.0226	92.3885	104.794	98.5913	1.24935	1.22367	79.6088	82.6706	81.1397	78.333	91.0908	84.7119	99.0501	108.483	103.767	79.2008	76.2529	77.7268	1.27887	0.917544	83.6783	78.2139	80.9461	76.7458	79.5188	78.1323	99.1159	97.2708	98.1934	89.6598	106.093	97.8762	1.21307	1.2527	94.0937	89.6338	91.8637
3	156	Imatinib (free base or mesylate)	Gleevec	ABL, Bcr-Abl	90.7983	85.9257	88.362	92.1842	79.0498	85.617	91.1598	101.108	96.134	105.111	79.2298	92.1705	1.08796	1.07654	79.8639	75.2711	77.5675	73.9953	64.2994	69.1473	100.819	81.5591	91.189	80.38	102.981	91.6803	1.17561	1.32587	77.7245	80.5791	79.1518	80.8237	73.8098	77.3168	86.8345	96.3483	91.5914	93.0617	86.4886	89.7751	1.15716	1.16113	91.6451	99.8652	95.7551
3	157	Lapatinib (free base)	Tykerb	HER2, EGFR	46.071	50.5536	48.3123	42.7323	39.2882	41.0103	59.8484	58.8179	59.3332	49.5037	42.7658	46.1348	1.22812	1.12496	32.66	39.8044	36.2322	29.5981	23.4744	26.5363	22.9938	22.9938	22.9938	17.0979	17.6875	17.3927	0.634622	0.655433	87.0221	101.539	94.2808	99.5005	92.0787	95.7896	96.8672	91.0436	93.9554	86.5462	90.0634	88.3048	0.996549	0.921863	90.6832	74.8552	82.7692
3	158	LBH-589	Panobinostat	HDAC	10.2103	6.97289	8.59161	8.67401	8.29133	8.48267	3.13114	1.74392	2.43753	2.02137	1.98173	2.00155	0.283711	0.235958	7.65466	8.93046	8.29256	5.61341	8.42017	7.01679	3.34096	2.9479	3.14443	1.17919	1.5722	1.3757	0.379187	0.196058	2.77296	1.79428	2.28362	2.20206	1.46805	1.83506	1.90275	1.03786	1.4703	1.03786	1.03786	1.03786	0.643848	0.565573	23.7858	18.7138	21.2498
3	159	MS-275	Entinostat	HDACi	60.8884	69.3555	65.122	49.8756	49.3654	49.6205	91.1994	94.4099	92.8047	67.815	69.4004	68.6077	1.42509	1.38265	79.6088	60.9823	70.2956	40.3147	35.9771	38.1459	67.8021	83.1314	75.4667	24.3695	31.2479	27.8087	1.07356	0.72901	91.1816	89.3873	90.2844	68.9979	66.8773	67.9376	86.3732	83.6056	84.9894	67.98	71.9008	69.9404	0.941352	1.02948	92.7819	80.4518	86.6169
3	160	Nilotinib	Tasigna	Bcr-Abl, c-Kit & PDGFR	79.8149	72.4684	76.1417	100.517	93.3733	96.945	108.52	100.989	104.755	90.9616	97.6599	94.3108	1.37578	0.972828	82.6706	69.4025	76.0366	72.9747	80.8845	76.9296	81.166	82.3452	81.7556	73.8945	78.2181	76.0563	1.07521	0.988649	78.8663	84.0045	81.4354	83.7598	74.2176	78.9887	91.0436	96.9825	94.0131	83.4326	85.8543	84.6435	1.15445	1.07159	86.6606	81.1514	83.906
3	161	OSI-906	NA	IGF1R	51.1762	61.262	56.2191	48.4725	43.3701	45.9213	92.8245	81.9249	87.3747	73.9187	87.9098	80.9142	1.55418	1.76202	63.0236	85.9877	74.5056	76.0366	80.6294	78.333	70.9466	91.9751	81.4608	62.2994	61.9063	62.1028	1.09335	0.792806	77.0721	91.0185	84.0453	75.6856	79.1926	77.4391	93.2923	100.846	97.069	87.9877	90.3517	89.1697	1.15496	1.15148	84.6493	80.1895	82.4194
3	162	Pazopanib	GW-786034	VEGFR, PDGFR, KIT	81.6826	86.9123	84.2975	85.8473	70.6678	78.2575	99.9587	106.776	103.367	105.19	120.767	112.979	1.22622	1.44368	63.2788	74.2505	68.7646	58.6859	65.32	62.003	84.7036	78.0216	81.3626	79.7903	76.2529	78.0216	1.1832	1.25835	68.9163	84.8201	76.8682	67.3667	69.5688	68.4677	92.4274	82.4524	87.4399	88.449	86.9498	87.6994	1.13753	1.28089	78.7903	77.8284	78.3093
3	163	PF-01367338	AG-014699, Rucaparib	PARP-1	85.9057	82.6369	84.2713	93.4776	79.5297	86.5037	90.3275	83.3914	86.8594	81.806	83.5499	82.678	1.03071	0.955774	112.014	89.5599	100.787	70.168	86.498	78.333	90.5994	88.6341	89.6168	94.53	74.4841	84.507	0.889172	1.07882	100.724	109.614	105.169	92.3234	103.741	98.0324	92.4274	93.523	92.9752	96.5212	92.9464	94.7338	0.884058	0.966352	104.587	94.0062	99.2968
3	164	PF-02341066	Crizotinib	ALK, MET	106.173	91.5282	98.8504	93.4776	97.0987	95.2881	99.3642	96.669	98.0166	101.742	94.2909	98.0166	0.991565	1.02863	100.787	81.9052	91.346	69.6577	77.8226	73.7402	95.5126	84.3105	89.9116	81.3626	71.9292	76.6459	0.984297	1.03941	106.351	104.068	105.21	85.8803	94.5254	90.2029	89.4868	96.7519	93.1194	91.2166	93.004	92.1103	0.885085	1.02115	85.0865	90.3334	87.71
3	165	PF-04217903	NA	MET	95.1893	100.55	97.8698	99.5127	82.6143	91.0635	100.831	104.239	102.535	102.773	101.822	102.297	1.04767	1.12336	98.4903	94.663	96.5766	86.498	82.6706	84.5843	97.8709	91.189	94.53	88.6341	79.3973	84.0157	0.978808	0.993278	115.894	100.234	108.064	101.621	83.5967	92.6088	110.302	89.6021	99.9519	96.1753	103.267	99.7213	0.924933	1.0768	100.652	91.82	96.2361
3	166	Rapamycin	Sirolimus	FKBP/mTOR	72.0458	89.1746	80.6102	83.6872	73.6287	78.658	91.2391	93.2604	92.2498	83.114	88.3457	85.7299	1.14439	1.08991	39.0389	46.4384	42.7387	46.6936	36.4873	41.5905	32.6236	34.3924	33.508	30.8549	32.2306	31.5427	0.784021	0.758412	60.4343	64.5937	62.514	56.438	53.9097	55.1738	70.171	67.6341	68.9026	67.5187	75.0144	71.2666	1.10219	1.29167	58.1527	72.7564	65.4546
3	167	Sorafenib (free base)	Nexavar	BRAF, PDGFR, VEGFR	123.04	120.948	121.994	100.183	108.901	104.542	97.6203	107.529	102.575	99.2056	94.5684	96.887	0.840817	0.926776	95.6836	67.8715	81.7776	44.9075	46.4384	45.673	74.8772	76.2529	75.565	46.7736	57.9758	52.3747	0.924031	1.14673	91.2631	92.0787	91.6709	84.6569	83.1889	83.9229	79.9731	85.6237	82.7984	83.2597	86.3156	84.7876	0.903213	1.0103	99.3405	105.462	102.401
3	168	Sunitinib (free base)	Sutent	Multi Kinase Inhibitors (CSF-1R, Flt3, c-Kit, PDGFR, RET & VEGFR)	97.2814	111.272	104.277	78.1886	78.3227	78.2556	92.111	105.666	98.8886	76.495	74.3151	75.405	0.948328	0.963573	98.2351	81.65	89.9426	66.0855	73.9953	70.0404	89.2237	79.9869	84.6053	67.8021	64.4612	66.1317	0.940659	0.944193	86.3697	96.2381	91.3039	88.327	85.3094	86.8182	104.075	101.134	102.604	87.5264	83.9516	85.739	1.12377	0.987569	90.246	95.143	92.6945
3	169	UCN-01	7-hydroxy-staurosporine	PKC, CHK1, PDK1	69.9267	70.0643	69.9955	36.6173	32.6586	34.638	19.8966	18.1527	19.0247	9.63123	10.5428	10.087	0.271798	0.291213	34.9564	42.8663	38.9113	12.2475	10.2063	11.2269	25.5486	21.8146	23.6816	2.55488	6.48542	4.52015	0.608605	0.402619	48.4453	49.0162	48.7308	7.25864	6.11682	6.68773	39.5541	46.5308	43.0425	2.94061	3.63251	3.28656	0.883271	0.491431	37.1652	35.5912	36.3782
3	170	Vandetanib	Zactima	EGFR, VEGFR, RET	67.1737	52.9956	60.0847	51.038	35.769	43.4035	95.9952	84.3426	90.1689	52.7141	56.9947	54.8544	1.5007	1.26383	75.5263	84.4567	79.9915	71.1886	52.5622	61.8754	92.5647	83.5244	88.0445	58.5653	61.5133	60.0393	1.10067	0.970326	97.1353	81.4762	89.3057	80.3344	84.3307	82.3325	73.6306	70.4594	72.045	12.1661	14.703	13.4346	0.806723	0.163174	84.387	93.2192	88.8031
3	171	Vorinostat	SAHA	HDAC inhibitor	79.287	95.6674	87.4772	51.7449	49.6242	50.6845	90.4464	86.9189	88.6826	54.4581	54.7752	54.6166	1.01378	1.07758	81.9052	88.5392	85.2222	37.508	34.9564	36.2322	91.7786	82.1487	86.9637	17.491	21.6181	19.5545	1.02043	0.5397	91.1816	91.6709	91.4262	78.6217	70.1397	74.3807	86.2003	94.3302	90.2652	63.252	69.0179	66.1349	0.987301	0.889141	93.9188	99.6903	96.8045
3	172	VX-680	Tozasertib	Aurora kinase inhibitor	77.2222	102.137	89.6796	73.2345	77.1931	75.2138	110.938	102.694	106.816	101.108	101.584	101.346	1.19108	1.34744	77.8226	69.6577	73.7402	70.4231	63.789	67.1061	46.5771	40.2882	43.4327	39.3056	39.3056	39.3056	0.588996	0.585723	78.2139	91.5894	84.9016	83.8414	74.87	79.3557	67.6341	71.7278	69.681	0.691905	0.172976	0.432441	0.820726	0.0054494	80.0146	86.4857	83.2501
3	173	YM155	NA	Survivin inhibitor	37.1658	32.348	34.7569	9.89655	8.90689	9.40172	0.990867	0.871966	0.931417	0.594522	0.79269	0.693606	0.026798	0.0737744	53.0725	57.9205	55.4965	26.2811	23.7296	25.0053	3.34096	4.71666	4.02881	0.982633	0.393063	0.687848	0.0725957	0.0275081	0.489343	0.652457	0.5709	0.652457	0.897128	0.774793	0.691905	0.288289	0.490097	0.922545	0.461279	0.691912	0.858464	0.893028	0.349787	0.437234	0.39351
3	174	SB590885	NA	BRAF	104.615	111.91	108.262	81.2932	67.0138	74.1535	108.163	113.157	110.66	102.178	99.4038	100.791	1.02215	1.35922	68.8922	82.1603	75.5262	61.7478	69.6577	65.7027	103.767	103.57	103.669	80.38	93.5473	86.9637	1.37262	1.32359	88.1639	78.2139	83.1889	79.9266	84.1676	82.0471	98.597	85.739	92.168	65.0394	74.3225	69.681	1.10794	0.84928	88.7593	102.051	95.4054
3	175	RDEA119	BAY 869766	MEK	58.5621	50.1338	54.348	49.6263	44.3946	47.0105	50.2172	51.8422	51.0297	36.8206	41.6957	39.2582	0.938944	0.835094	83.9464	80.3742	82.1603	76.802	94.9182	85.8601	92.3682	82.5417	87.4549	83.5244	82.3452	82.9348	1.06444	0.96593	80.5791	80.0081	80.2936	70.0581	63.4519	66.755	75.2451	77.8397	76.5424	61.8681	65.8466	63.8574	0.953281	0.956593	76.4292	70.8326	73.6309
3	176	PD-0332991	NA	CDK4/6	92.7112	103.319	98.0152	76.0837	97.4589	86.7713	99.9191	105.983	102.951	104.675	89.0195	96.8474	1.05036	1.11612	78.8433	65.32	72.0816	81.9052	65.0648	73.485	67.6056	78.2181	72.9119	61.5133	62.4959	62.0046	1.01152	0.843772	101.784	96.2381	99.0111	90.7738	82.8627	86.8182	80.838	79.3388	80.0884	79.2812	76.1676	77.7244	0.808883	0.895254	86.4857	92.9568	89.7213
3	177	Roscovitine	Seliciclib	CDK	108.115	107.969	108.042	108.52	93.423	100.972	103.724	98.2148	100.969	103.803	111.056	107.43	0.934539	1.06396	70.6783	78.333	74.5056	91.3459	83.1809	87.2634	90.4029	95.1196	92.7612	75.8598	73.1084	74.4841	1.24502	0.853555	97.5431	99.0111	98.2771	97.1353	83.7598	90.4475	94.4455	87.4111	90.9283	97.7321	94.6185	96.1753	0.925224	1.06333	103.101	88.2347	95.6677
3	178	AZD7762	NA	CHK1	70.6233	84.8642	77.7438	48.4305	43.3483	45.8894	4.43909	4.71653	4.57781	2.8537	2.9726	2.91315	0.0588833	0.063482	55.3689	79.8639	67.6164	51.5415	41.5905	46.566	10.6125	11.2021	10.9073	9.43336	9.23681	9.33508	0.161311	0.20047	75.0331	74.5438	74.7884	18.5136	17.7796	18.1466	16.5482	17.5283	17.0382	9.22545	8.01461	8.62003	0.227819	0.475022	58.3276	77.4786	67.9031
3	179	GSK2118436A	Dabrafenib	BRAF	105.063	94.3097	99.6864	90.1345	104.933	97.5336	78.0407	87.7512	82.896	81.4493	90.2878	85.8686	0.831568	0.8804	78.0778	92.6217	85.3498	98.4903	121.965	110.227	75.4667	70.5535	73.0101	82.7383	65.6404	74.1893	0.855423	0.673056	80.1713	90.2844	85.2278	94.1177	87.4299	90.7738	70.9206	72.8234	71.872	83.8939	88.3337	86.1138	0.843292	0.948664	75.7296	68.2092	71.9694
3	180	Gefitinib	Iressa	EGFR	59.2887	64.0841	61.6864	54.1106	42.8998	48.5052	51.1684	51.8818	51.5251	47.3635	46.9275	47.1455	0.835275	0.971967	44.9075	49.5003	47.2039	22.964	17.6058	20.2849	45.0049	51.0973	48.0511	18.0806	11.7917	14.9361	1.01795	0.736318	93.4652	95.5041	94.4846	90.6922	87.5115	89.1018	81.8758	93.6383	87.7571	85.3354	89.0832	87.2093	0.928797	0.97876	98.3786	99.3405	98.8595
4	181	BSI-201 (INIPARIB!)	NA	?	97.5042	98.6849	98.0945	106.591	90.2767	98.4337	108.154	118.694	113.424	87.3019	88.7913	88.0466	1.15627	0.894476	119.601	111.853	115.727	104.106	108.706	106.406	115.394	115.394	115.394	105.094	117.873	111.484	0.997122	1.04772	98.004	92.751	95.3775	103.335	91.1045	97.2199	101.809	96.1826	98.9959	86.3096	95.9703	91.1399	1.03794	0.937461	105.362	89.1407	97.2514
4	182	DAPT (GSI-IX)	NA	g-Secretase	100.653	109.409	105.031	73.2623	75.7644	74.5133	98.5297	94.978	96.7539	70.4602	69.8873	70.1738	0.921193	0.941761	125.653	124.443	125.048	103.379	106.043	104.711	103.568	120.162	111.865	102.042	119.59	110.816	0.894579	1.05831	98.8664	99.18	99.0232	92.2806	77.6976	84.9891	94.1655	87.6897	90.9276	94.2717	78.6659	86.4688	0.918245	1.01741	92.6167	104.126	98.3714
4	183	TSU-68	NA	PDGFRβ,FGFR1,Flk-1/KDR	101.145	98.5838	99.8642	97.1826	30.6538	63.9182	95.0926	86.0416	90.5671	87.9893	19.8205	53.9049	0.906903	0.843342	125.895	115.727	120.811	106.527	35.1054	70.8161	98.9907	89.6448	94.3177	100.326	16.4031	58.3645	0.780705	0.82417	84.2834	88.1252	86.2043	93.2998	86.6355	89.9677	85.6726	84.9294	85.301	88.7513	89.2821	89.0167	0.989522	0.98943	102.813	94.625	98.719
4	184	JNJ-7706621	NA	AUR (CDK)	96.6187	68.1579	82.3883	62.0527	71.899	66.9759	83.7502	47.2026	65.4764	50.7543	69.5436	60.1489	0.79473	0.898069	123.474	68.274	95.8741	80.8635	92.4846	86.6741	98.037	48.4463	73.2417	44.4409	73.0509	58.7459	0.763936	0.67778	82.5586	67.4267	74.9926	67.7403	88.674	78.2072	79.0905	56.2658	67.6781	52.1255	67.8374	59.9814	0.902464	0.766955	76.009	68.3618	72.1854
4	185	KW 2449	NA	AURK, FLT3	103.801	99.3845	101.593	81.4692	69.4548	75.462	83.4065	91.7701	87.5883	67.0231	90.5098	78.7665	0.862151	1.04379	104.59	72.1477	88.3688	75.0529	104.832	89.9425	117.683	59.5089	88.5957	96.8926	113.105	104.999	1.00257	1.1674	96.7495	88.9092	92.8294	85.7731	95.2599	90.5165	81.2138	59.2383	70.226	69.6421	91.9361	80.7891	0.756507	0.892535	92.1532	92.2304	92.1918
4	186	LY335979	NA	PGP	101.44	65.2555	83.3476	68.1579	74.6487	71.4033	88.9059	68.8562	78.881	47.2026	84.6668	65.9347	0.94641	0.923413	108.222	87.6425	97.932	68.274	86.9162	77.5951	101.852	109.481	105.666	48.4463	59.6996	54.0729	1.07898	0.696861	87.1843	87.4195	87.3019	67.4267	95.4951	81.4609	76.755	93.6347	85.1948	56.2658	56.7966	56.5312	0.975864	0.693967	81.8796	92.3077	87.0937
4	187	Pelitinib	NA	EGFR	35.0329	31.2649	33.1489	26.4326	28.5058	27.4692	21.1953	21.1953	21.1953	16.498	18.5602	17.5291	0.639398	0.638137	34.6212	41.1581	37.8896	39.9475	45.516	42.7318	18.1197	20.2178	19.1687	16.9753	18.8826	17.929	0.505909	0.41957	79.8929	82.2449	81.0689	42.3377	55.7447	49.0412	80.7891	74.4194	77.6043	34.8211	34.6087	34.7149	0.957263	0.707872	65.6582	64.0361	64.8471
4	188	TAME	NA	APC	89.0081	84.5271	86.7676	87.0722	83.8588	85.4655	94.1761	85.4688	89.8224	84.7814	101.394	93.0877	1.03521	1.08918	97.0847	101.685	99.3846	99.5057	117.422	108.464	82.3969	94.6038	88.5004	82.3969	86.2116	84.3042	0.890483	0.777258	98.0824	94.8679	96.4751	91.8101	98.7096	95.2599	93.847	83.0185	88.4328	79.409	97.6689	88.5389	0.916638	0.929446	85.8964	97.4059	91.6511
4	189	Neratinib	NA	EGFR, HER	28.2097	30.6538	29.4317	27.3655	28.6094	27.9875	17.7582	19.8205	18.7894	13.5192	13.4046	13.4619	0.638405	0.480997	32.6843	35.1054	33.8949	35.1054	32.4422	33.7738	16.4031	16.4031	16.4031	13.7328	19.2641	16.4984	0.48394	0.488498	84.8323	86.6355	85.7339	78.2464	68.2892	73.2678	86.9465	89.2821	88.1143	69.7483	66.0326	67.8905	1.02777	0.926607	62.5684	58.7061	60.6373
4	190	R788 (Fostamatinib/R935788)	NA	SYK	75.056	71.899	73.4775	49.8592	62.5054	56.1823	78.0218	69.5436	73.7827	60.0344	58.3158	59.1751	1.00415	1.05327	103.379	92.4846	97.932	110.643	111.369	111.006	79.3451	73.0509	76.198	68.2826	63.8957	66.0892	0.778071	0.595367	99.9641	88.674	94.319	83.7346	83.5778	83.6562	77.392	67.8374	72.6147	75.3749	82.8062	79.0905	0.769884	0.945423	86.5916	89.0634	87.8275
4	191	Tubacin	NA	HDAC6	76.1763	69.4548	72.8155	72.2492	67.6883	69.9687	96.1237	90.5098	93.3168	84.5522	99.1025	91.8274	1.28155	1.31241	104.832	104.832	104.832	113.79	89.3372	101.564	89.0725	113.105	101.089	97.4648	94.0317	95.7482	0.964293	0.942742	96.9847	95.2599	96.1223	93.927	95.1815	94.5542	81.8507	91.9361	86.8934	80.3645	78.0289	79.1967	0.903988	0.83758	88.2137	82.9611	85.5874
4	192	Celastrol	NA	?	71.6953	74.6487	73.172	16.3779	12.1279	14.2529	66.4502	84.6668	75.5585	1.83311	2.86423	2.34867	1.03262	0.164786	70.695	86.9162	78.8056	10.6527	15.7369	13.1948	60.844	59.6996	60.2718	6.48492	10.4904	8.48764	0.764816	0.643256	88.7524	95.4951	92.1237	11.0548	11.9957	11.5253	50.0022	56.7966	53.3994	16.1366	11.4655	13.801	0.579649	1.19746	77.7857	79.1761	78.4809
4	193	AZD1152(NOT HQPA=phosphate)	NA	AURKB	84.4327	77.8892	81.161	81.0506	95.6698	88.3602	80.1986	84.4377	82.3181	61.5238	56.2536	58.8887	1.01426	0.666462	92.0004	100.474	96.2373	85.2214	91.5162	88.3688	43.4872	55.8849	49.6861	35.2857	42.1521	38.7189	0.516287	0.438151	85.9299	81.6961	83.813	66.2507	80.4417	73.3462	77.8166	95.3333	86.575	80.046	86.5219	83.2839	1.03295	1.13549	82.6521	93.6981	88.1751
4	194	GSK1120212	NA	MEK1/2	37.0449	37.7837	37.4143	29.0234	32.2482	30.6358	35.2874	27.3821	31.3347	19.5914	26.0073	22.7993	0.837508	0.744204	114.274	104.832	109.553	91.5162	92.9688	92.2425	116.92	107.574	112.247	107.001	115.775	111.388	1.02459	1.20756	64.2122	61.3113	62.7618	59.3512	59.3512	59.3512	59.3444	58.389	58.8667	54.9918	61.9985	58.4952	0.937939	0.985576	63.5726	67.9755	65.7741
4	195	Bortezomib	NA	proteasome	31.2401	38.5224	34.8813	2.36488	6.98712	4.676	10.8841	9.05099	9.96755	1.37483	1.83311	1.60397	0.285757	0.343022	10.4106	7.50531	8.95795	3.87371	3.6316	3.75265	14.6865	16.9753	15.8309	2.47953	2.86098	2.67026	1.76724	0.711566	1.96009	1.33286	1.64647	0.940843	1.01924	0.980043	3.50335	3.39717	3.45026	2.54789	3.18485	2.86637	2.09555	2.92474	1.85388	1.3904	1.62214
4	196	Cyclopamine	NA	Smoothend	65.2243	58.153	61.6887	76.1058	71.6986	73.9022	75.1575	82.1463	78.6519	81.0006	82.8337	81.9171	1.27498	1.10845	104.832	86.6741	95.753	87.6425	82.5583	85.1004	112.914	97.4648	105.19	90.4077	115.203	102.805	1.09855	1.20805	81.3825	74.5614	77.972	78.2464	88.0468	83.1466	78.2413	89.7067	83.974	89.0698	86.0972	87.5835	1.07698	1.05336	81.8796	82.4203	82.15
4	197	SNS-032 (BMS387032)	NA	CDK	12.7704	11.504	12.1372	3.65481	2.68735	3.17108	14.894	14.092	14.493	3.32251	3.89537	3.60894	1.1941	1.13808	16.7054	18.158	17.4317	19.1264	18.158	18.6422	18.6919	24.7954	21.7436	13.1606	14.305	13.7328	1.24736	0.736652	30.342	27.8331	29.0876	20.3064	21.8745	21.0905	24.0987	30.3623	27.2305	25.585	17.5167	21.5508	0.936156	1.02183	24.7956	28.3489	26.5723
4	198	Ibrutinib	SR-11-183P2, PCI-32765	BTK	35.9895	30.1847	33.0871	39.7728	40.5253	40.1491	42.5053	38.3807	40.443	32.0794	30.2463	31.1629	1.22232	0.776179	30.9896	32.2001	31.5949	36.3159	36.558	36.437	23.8417	20.027	21.9344	28.61	27.6564	28.1332	0.694238	0.772105	85.1459	81.2257	83.1858	86.7923	85.1459	85.9691	83.337	76.6488	79.9929	83.1247	82.1692	82.647	0.961618	0.961357	81.0299	81.4934	81.2617
4	199	ABT-199	GDC-0199	BCL2 (not Bcl-xl)	98.0213	102.84	100.431	100.017	97.6726	98.8447	103.8	109.987	106.893	109.185	100.592	104.888	1.06435	1.06114	95.8741	114.758	105.316	100.232	107.495	103.864	108.909	103.95	106.429	106.429	103.187	104.808	1.01057	1.00909	84.6754	70.2493	77.4623	80.2849	78.168	79.2264	98.1997	105.525	101.862	97.775	82.2754	90.0252	1.31499	1.1363	92.3849	85.5874	88.9862
4	200	Ana-12	NA	TRKB	96.7071	92.9834	94.8452	92.4262	103.366	97.8959	92.9158	83.5211	88.2184	92.6867	88.1039	90.3953	0.930131	0.923382	108.948	103.137	106.043	93.6952	98.7794	96.2373	106.811	115.012	110.912	97.2741	108.527	102.901	1.04592	1.06924	78.4816	74.3262	76.4039	91.4965	96.1223	93.8094	98.0935	96.3949	97.2442	81.5323	84.7171	83.1247	1.27277	0.886102	93.8526	94.4705	94.1616
4	201	ASP3026	ASP-3026, ASP 3026	ALK	85.5359	76.5552	81.0456	53.2455	63.2918	58.2687	92.6867	88.9059	90.7963	63.0132	61.6383	62.3258	1.12031	1.06963	103.864	110.885	107.374	99.5057	88.853	94.1794	114.44	127.219	120.83	126.838	104.331	115.585	1.12531	1.22728	87.89	86.4787	87.1844	76.9919	81.3041	79.148	88.6451	114.973	101.809	83.4432	85.8849	84.664	1.16775	1.06969	87.2868	83.3473	85.317
4	202	AZD3463	NA	ALK, IGF1R	37.2371	28.6945	32.9658	22.7717	16.7439	19.7578	33.4543	31.9649	32.7096	12.3735	9.05099	10.7122	0.992227	0.542179	77.7161	80.3793	79.0477	27.1159	31.958	29.537	76.8656	78.9637	77.9146	39.1004	48.8278	43.9641	0.985666	1.48844	84.7539	91.1829	87.9684	83.1074	77.1487	80.1281	95.0148	88.8574	91.9361	56.1596	61.68	58.9198	1.0451	0.73532	68.748	76.4725	72.6102
4	203	AZD5363	NA	AKT	76.7742	70.5315	73.6529	85.1705	78.6962	81.9334	89.5933	106.435	98.0141	90.0515	109.07	99.5608	1.33076	1.21514	66.8213	73.6003	70.2108	59.5582	65.6108	62.5845	87.356	91.3613	89.3587	82.3969	68.2826	75.3397	1.27272	1.20381	81.6177	76.7567	79.1872	68.2108	58.9592	63.585	82.3816	92.1484	87.265	66.1388	64.971	65.5549	1.10201	1.03098	77.9401	80.5665	79.2533
4	204	Birinapant	TL32711	IAP	92.5453	90.6834	91.6143	81.3752	92.9843	87.1798	98.7588	90.6244	94.6916	96.0092	96.2383	96.1237	1.03359	1.10259	91.2741	97.0847	94.1794	97.5689	92.7267	95.1478	94.2224	80.1081	87.1652	90.0262	100.517	95.2714	0.925524	1.0013	103.257	100.748	102.003	99.1016	100.67	99.8857	77.2858	80.4706	78.8782	78.9844	80.7891	79.8868	0.773297	0.799782	50.3637	48.0464	49.205
4	205	BMS-911543	NA	JAK2	109.374	94.3511	101.863	82.4224	87.9946	85.2085	82.1463	76.9906	79.5684	65.5337	55.6807	60.6072	0.781134	0.711282	115.485	99.2636	107.374	111.369	104.832	108.1	107.955	85.2579	96.6065	94.0317	106.239	100.135	0.899719	0.926315	86.7923	88.2036	87.498	83.421	84.0482	83.7346	102.552	111.045	106.799	92.6793	100.429	96.5542	1.22059	1.1531	97.7148	94.8568	96.2858
4	206	BYL719	NA	PI3K	82.5145	92.5301	87.5223	59.3209	65.4736	62.3972	79.1675	67.4814	73.3244	53.2748	61.982	57.6284	0.83778	0.923573	70.695	87.6425	79.1688	52.295	55.6845	53.9897	71.9065	69.0456	70.476	56.2664	55.5034	55.8849	0.8902	1.0351	84.989	90.0069	87.498	80.2849	75.7375	78.0112	90.8745	82.1692	86.5219	78.9844	82.3816	80.683	0.988845	1.03425	85.6646	97.7148	91.6897
4	207	CH5424802	NA	ALK	82.6283	94.4649	88.5466	93.6829	83.8154	88.7492	84.3231	94.978	89.6506	49.8377	60.0344	54.936	1.01247	0.619003	80.6214	94.1794	87.4004	67.0634	63.6739	65.3687	95.7482	98.4185	97.0834	53.0239	55.122	54.0729	1.11079	0.8272	98.3176	94.6326	96.4751	92.2021	91.8101	92.0061	97.9873	101.066	99.5267	64.971	74.8441	69.9076	1.03163	0.759814	92.4622	87.5185	89.9904
4	208	EPZ-5676	NA	DOT1L	93.782	91.7334	92.7577	82.8867	80.565	81.7258	100.477	94.8635	97.6704	71.4913	72.5224	72.0069	1.05296	0.881078	97.5689	89.8215	93.6952	94.1794	89.8215	92.0004	107.383	93.2687	100.326	108.146	94.4131	101.279	1.07077	1.10086	102.316	96.1223	99.2192	92.3589	93.2214	92.7902	92.1484	82.7001	87.4242	81.2138	81.7446	81.4792	0.881122	0.878102	94.0071	96.8651	95.4361
4	209	EPZ6438 (E7438)	E7438	EZH2	94.1234	94.9201	94.5218	86.0211	93.4507	89.7359	115.944	96.4675	106.206	74.0118	69.8873	71.9496	1.12361	0.801793	91.2741	106.527	98.9004	91.032	98.2952	94.6636	110.435	98.6092	104.522	94.0317	99.1814	96.6065	1.05684	1.02052	102.003	103.649	102.826	91.3397	98.3176	94.8287	93.3162	104.888	99.102	99.2613	106.693	102.977	0.963786	1.08593	94.7023	98.9508	96.8265
4	210	FRAX486	NA	PAK	90.7091	85.7013	88.2052	92.4059	74.1801	83.293	63.7006	63.8152	63.7579	37.6933	45.3695	41.5314	0.722836	0.498618	82.074	85.7056	83.8898	74.0845	77.474	75.7793	62.1791	61.0347	61.6069	19.8363	21.3622	20.5992	0.734379	0.271832	90.6341	91.5749	91.1045	85.3027	76.3647	80.8337	61.3615	65.8203	63.5909	47.5605	52.2316	49.896	0.698	0.617268	79.7168	73.3054	76.5111
4	211	GDC-0068	RG7440	AKT	85.5247	87.3016	86.4132	80.1709	75.334	77.7525	80.5423	77.3343	78.9383	72.1787	78.7092	75.444	0.913499	0.970309	81.8319	90.3057	86.0688	65.6108	60.7687	63.1897	86.4023	88.1189	87.2606	72.4788	69.6177	71.0482	1.01385	1.12436	64.761	74.1694	69.4652	53.2358	53.7846	53.5102	83.8678	85.5664	84.7171	65.0772	76.755	70.9161	1.21956	1.32528	78.7126	80.2575	79.485
4	212	GSK126	NA	EZH2	84.1033	87.657	85.8801	101.332	99.6393	100.486	72.8662	69.3145	71.0903	68.5125	63.2423	65.8774	0.827786	0.65559	87.4004	77.9582	82.6793	68.7582	71.1792	69.9687	92.5057	97.0834	94.7946	87.9281	87.5467	87.7374	1.14653	1.25395	64.0554	70.4061	67.2307	82.637	65.3882	74.0126	81.32	83.337	82.3285	81.32	81.0015	81.1607	1.22457	1.09658	91.6125	99.8004	95.7065
4	213	GSK2334470	NA	PDK1	72.6131	69.2964	70.9547	74.4876	65.2976	69.8926	61.7529	69.6582	65.7056	61.5238	63.9297	62.7267	0.926021	0.897474	79.653	64.4003	72.0266	53.7476	55.4424	54.595	70.7621	63.8957	67.3289	46.1575	49.5907	47.8741	0.934778	0.876896	63.977	60.2136	62.0953	56.6855	52.5301	54.6078	74.6318	82.3816	78.5067	61.8923	77.8166	69.8545	1.26429	1.2792	57.4702	64.1133	60.7918
4	214	LCL-161	NA	Smac	85.8801	79.9574	82.9187	97.7045	94.4396	96.0721	82.8337	75.845	79.3393	71.835	83.2919	77.5635	0.956832	0.807347	82.8004	85.2214	84.0109	81.3477	83.2846	82.3161	78.3915	83.732	81.0617	84.6857	87.356	86.0208	0.964896	1.04501	76.8351	83.1858	80.0105	74.7966	84.597	79.6968	79.9398	83.2308	81.5853	88.3266	73.5701	80.9484	1.01968	1.0157	68.6707	74.3096	71.4902
4	215	LDK378	NA	ALK	52.0019	59.82	55.9109	28.9002	24.1843	26.5423	57.743	69.5436	63.6433	24.747	28.9861	26.8665	1.1383	1.01222	73.1161	76.7477	74.9319	4.11581	11.379	7.74741	77.6286	80.6803	79.1544	69.9992	73.8139	71.9066	1.05635	9.28136	78.8736	78.7168	78.7952	59.4296	60.2921	59.8608	93.5285	88.0081	90.7683	69.2175	72.827	71.0222	1.15195	1.18646	70.2929	78.5581	74.4255
4	216	MK-3697	NA	orexin receptor	73.6792	69.2964	71.4878	83.194	71.5855	77.3897	63.0132	62.4403	62.7268	83.8648	65.3046	74.5847	0.877447	0.963754	74.0845	88.6109	81.3477	91.7583	76.0214	83.8898	88.3096	89.0725	88.6911	89.6448	93.6502	91.6475	1.09027	1.09247	76.6783	83.4994	80.0889	80.8337	71.7389	76.2863	85.7787	80.4706	83.1247	86.628	89.2821	87.9551	1.03791	1.15296	83.8108	79.7168	81.7638
4	217	PF-03758309	NA	PAK	53.4722	46.6801	50.0762	24.8565	24.8565	24.8565	43.0781	33.6834	38.3807	28.6424	25.3198	26.9811	0.766448	1.08548	55.6845	48.9055	52.295	27.6001	28.8106	28.2054	95.5575	79.7266	87.6421	78.3915	68.4733	73.4324	1.67592	2.60349	44.0626	48.218	46.1403	27.6763	27.0491	27.3627	68.0497	69.0052	68.5274	29.1945	41.6154	35.405	1.4852	1.29391	45.42	36.5368	40.9784
4	218	XL-228	NA	IGF1R	23.2166	25.3159	24.2663	7.44433	7.82284	7.63358	13.29	13.8629	13.5765	2.74966	2.06226	2.40596	0.55948	0.31518	37.7686	44.3055	41.037	14.5264	10.8948	12.7106	33.3784	32.0432	32.7108	14.1143	12.2069	13.1606	0.797105	1.0354	26.6571	25.1674	25.9123	19.052	19.9928	19.5224	30.5746	25.6912	28.1329	9.97922	14.5442	12.2617	1.0857	0.628084	19.9292	19.9292	19.9292
4	219	AP26113	NA	EGFR, ALK, ROS1	58.2884	53.2252	55.7568	22.0806	31.0391	26.5598	57.0556	48.4629	52.7592	13.1755	14.5503	13.8629	0.946238	0.521949	66.8213	85.2214	76.0214	44.5476	44.5476	44.5476	74.7675	75.5305	75.149	30.8988	27.8471	29.373	0.988525	0.659362	78.4816	76.8351	77.6584	49.6292	53.9414	51.7853	80.5768	91.0868	85.8318	54.461	62.5293	58.4952	1.10525	1.12957	74.0779	70.0611	72.0695
4	220	Baricitinib	LY3009104, INCB028050	JAK1/2	82.7399	77.6767	80.2083	104.094	86.1775	95.136	75.6158	62.784	69.1999	73.8973	73.7827	73.84	0.862753	0.776152	88.6109	85.2214	86.9162	69.2424	61.7371	65.4898	90.5984	106.239	98.4185	105.285	88.1189	96.7019	1.13234	1.4766	78.4816	79.0304	78.756	73.3854	80.2849	76.8351	80.1522	84.8233	82.4877	81.2138	83.337	82.2754	1.04738	1.0708	86.2053	88.6772	87.4413
4	221	BAY80-6946	Copanlisib	PI3K	25.1924	25.4394	25.3159	11.4819	12.1128	11.7974	18.904	16.6126	17.7583	8.59271	6.18674	7.38972	0.701466	0.626388	16.9475	20.5791	18.7633	6.53688	5.32635	5.93161	12.9699	16.7845	14.8772	3.43321	3.62394	3.52857	0.792891	0.594876	26.9707	33.1645	30.0676	15.0534	15.6022	15.3278	37.7936	41.0846	39.4391	15.2873	16.9859	16.1366	1.31168	1.05276	34.2195	34.2195	34.2195
4	222	IPI-145	INK1197	PI3K	63.2281	62.1167	62.6724	53.372	42.0163	47.6942	58.8887	53.5039	56.1963	47.7755	57.0556	52.4155	0.896668	1.09899	75.2951	69.7266	72.5108	65.1266	71.6635	68.395	74.7675	84.495	79.6312	72.0973	70.5714	71.3343	1.0982	1.04298	64.2122	64.6826	64.4474	59.508	57.4695	58.4888	70.1729	71.1284	70.6507	71.5531	70.3853	70.9692	1.09625	1.21338	66.0444	67.7438	66.8941
4	223	LY2835219	NA	CDK4/6	107.954	104.987	106.47	79.4073	66.8763	73.1418	68.2834	70.6893	69.4864	35.7457	36.6622	36.2039	0.652636	0.494983	86.1899	86.6741	86.432	50.6002	63.4318	57.016	61.6069	70.5714	66.0892	23.2695	28.9915	26.1305	0.764638	0.458301	103.649	95.7303	99.6896	80.9121	84.3618	82.637	79.3029	107.86	93.5816	84.9294	85.3541	85.1418	0.93873	1.03031	95.9382	81.4162	88.6772
4	224	LY2940680	NA	Smoothend	129.751	113.242	121.496	104.469	106.712	105.591	86.4999	96.9257	91.7128	85.5833	84.3231	84.9532	0.754862	0.804553	101.685	97.811	99.7478	109.432	91.032	100.232	88.5004	84.8764	86.6884	79.7266	79.9174	79.822	0.869076	0.796372	90.2421	94.2406	92.2414	91.4181	87.5764	89.4972	116.353	117.733	117.043	96.2887	97.8812	97.085	1.26888	1.08478	116.485	100.573	108.529
4	225	GDC-0032	NA	PI3K	56.8788	54.4282	55.6535	39.4399	35.3507	37.3953	55.5662	65.6483	60.6072	34.3708	33.798	34.0844	1.08901	0.911462	59.5582	68.5161	64.0371	41.8844	38.9791	40.4318	55.3127	54.1683	54.7405	35.6672	41.5799	38.6236	0.854825	0.955278	80.2849	83.4994	81.8921	62.0953	56.6855	59.3904	105.737	112.213	108.975	80.683	80.683	80.683	1.33072	1.35852	81.7251	75.0048	78.365
4	226	GDC-0973	NA	MEK	55.0731	40.6277	47.8504	42.2099	37.9889	40.0994	39.8701	50.5251	45.1976	30.8192	30.1318	30.4755	0.944561	0.759999	104.106	74.5687	89.3372	92.7267	81.8319	87.2793	100.707	102.805	101.756	99.5629	89.454	94.5085	1.13901	1.08283	79.736	72.2093	75.9727	64.2122	65.8587	65.0354	65.7142	71.6592	68.6867	70.8099	71.8715	71.3407	0.904097	1.09695	61.796	71.7606	66.7783
4	227	GDC-0623	NA	MEK	46.8186	45.1419	45.9802	40.0994	40.0994	40.0994	34.4854	36.6622	35.5738	30.0172	38.6099	34.3135	0.773676	0.855713	89.3372	100.232	94.7846	81.5898	75.5372	78.5635	114.059	114.822	114.44	101.661	92.315	96.988	1.20737	1.23452	68.838	68.3676	68.6028	75.5807	66.0939	70.8373	69.9606	69.3237	69.6421	78.9844	78.1351	78.5597	1.01515	1.10902	64.0361	57.1613	60.5987
4	228	Bioymifi	NA	DR5	79.4497	71.1952	75.3224	63.5786	66.8763	65.2274	93.0304	103.342	98.186	74.4701	77.9072	76.1887	1.30354	1.16805	93.4531	85.9477	89.7004	81.5898	71.1792	76.3845	78.9637	77.8193	78.3915	47.1112	62.1791	54.6451	0.873926	0.715395	88.5956	84.2834	86.4395	83.5778	86.6355	85.1067	90.6622	83.337	86.9996	65.5018	61.7862	63.644	1.00648	0.747815	85.4329	84.8149	85.1239
4	229	Chaetocin	NA	HMTase	6.88353	7.01848	6.95101	0.552725	0.829087	0.690906	1.03111	2.63508	1.8331	0.229143	0.687428	0.458285	0.263717	0.663311	3.14739	1.69475	2.42107	0.242107	1.69475	0.968427	0.572178	1.71658	1.14438	0.762951	0.762951	0.762951	0.472676	0.787825	2.5089	4.7042	3.60655	0.862426	0.784027	0.823226	2.65403	4.03414	3.34409	0.849287	0.849287	0.849287	0.927226	1.03166	6.0251	3.86226	4.94368
4	230	INCB28060	INC280	MET	103.793	109.192	106.492	89.6801	92.3056	90.9928	94.6343	100.707	97.6704	87.0727	84.7814	85.9271	0.917161	0.944328	84.253	78.9267	81.5898	76.0214	65.1266	70.574	90.7892	91.9336	91.3614	84.3042	86.2116	85.2579	1.11976	1.20806	83.029	87.4195	85.2243	86.7139	82.0881	84.401	88.7513	81.5323	85.1418	81.6384	87.1588	84.3986	0.999032	0.999972	95.4747	88.3682	91.9215
4	231	Zerumbone	NA	?	103.658	85.5716	94.6146	114.553	87.1928	100.873	87.8747	96.2383	92.0565	81.3443	65.6483	73.4963	0.972963	0.728603	89.3372	85.2214	87.2793	97.5689	83.2846	90.4267	99.3722	84.8764	92.1243	100.326	91.9336	96.1297	1.05551	1.06307	93.8486	80.5201	87.1843	80.4417	76.2079	78.3248	103.72	95.5456	99.6329	84.9294	106.905	95.9172	1.14278	1.22461	92.6167	83.4245	88.0206
4	232	AEB071	Sotrastaurin	PKC	55.878	67.6204	61.7492	80.6983	66.1892	73.4437	66.2211	56.941	61.5811	52.7019	64.7317	58.7168	0.997277	0.79948	66.3371	82.5583	74.4477	69.4845	55.4424	62.4634	89.6448	92.8872	91.266	72.8602	76.1027	74.4814	1.22591	1.1924	81.6177	82.2449	81.9313	63.585	70.1708	66.8779	80.8953	80.2583	80.5768	86.8404	83.8678	85.3541	0.983467	1.27627	83.3473	90.1448	86.7461
4	233	AZD4547	NA	FGFR	88.8109	70.9947	79.9028	80.8364	75.0328	77.9346	79.1675	80.3131	79.7403	68.0542	72.2933	70.1738	0.997966	0.900418	84.0109	68.5161	76.2635	79.1688	86.6741	82.9214	102.424	83.3506	92.8872	79.1544	71.5251	75.3397	1.21798	0.908568	80.5201	86.4003	83.4602	76.2079	80.1281	78.168	86.7342	88.0081	87.3712	83.1247	86.628	84.8764	1.04686	1.08582	91.6897	88.7544	90.2221
4	234	BMN673	NA	PARP1	76.9335	71.6696	74.3015	79.8692	81.8037	80.8365	64.5026	73.0953	68.7989	45.5986	52.0145	48.8066	0.925942	0.603769	78.2003	73.1161	75.6582	73.1161	72.3898	72.7529	35.4765	26.8934	31.1849	12.3977	13.3513	12.8745	0.412182	0.176962	76.8351	73.4638	75.1495	71.0333	72.5229	71.7781	64.0156	63.6971	63.8563	54.5672	53.2932	53.9302	0.849724	0.751346	82.2658	78.1719	80.2189
4	235	LY2090314	NA	GSK3	66.9529	60.1585	63.5557	51.3602	55.1324	53.2463	50.6397	55.6807	53.1602	50.296	52.3582	51.3271	0.836435	0.963956	43.5791	49.3897	46.4844	36.3159	42.3686	39.3423	4.38689	7.4386	5.91274	6.10347	2.09808	4.10077	0.127198	0.104233	83.813	80.3633	82.0881	72.3661	74.875	73.6206	86.9465	106.693	96.8196	81.1076	84.2925	82.7001	1.17946	1.12333	101.191	103.508	102.35
4	236	LY333531	Ruboxistaurin	PKCb	88.0438	90.0255	89.0346	64.8531	72.5426	68.6979	102.883	105.977	104.43	56.2536	68.9708	62.6122	1.17291	0.911414	69.2424	84.253	76.7477	49.8739	65.1266	57.5002	78.5822	82.7783	80.6803	46.7297	50.9259	48.8278	1.05124	0.849175	89.5364	92.0453	90.7909	82.4018	86.2435	84.3226	101.915	103.083	102.499	90.9807	98.9428	94.9617	1.12896	1.12617	95.6292	96.6334	96.1313
4	237	PF573228	NA	FAK	87.336	76.2952	81.8156	58.3243	69.0606	63.6924	103.914	100.019	101.967	92.4575	88.6767	90.5671	1.2463	1.42194	90.0636	87.4004	88.732	82.074	84.9793	83.5267	82.2062	78.773	80.4896	93.4594	81.2525	87.356	0.907109	1.04584	90.9477	94.3974	92.6726	93.7702	87.4195	90.5949	111.576	119.644	115.61	102.552	116.566	109.559	1.24751	1.20933	102.195	107.602	104.899
4	238	PU-H71	NA	HSP90	61.9987	59.3092	60.6539	41.3493	38.8828	40.1161	40.7867	40.9013	40.844	29.2152	27.7258	28.4705	0.673394	0.709703	28.0843	33.6528	30.8685	25.6632	31.7159	28.6896	19.2641	23.2695	21.2668	18.8826	20.027	19.4548	0.688947	0.678115	44.7682	45.2386	45.0034	20.6984	18.9736	19.836	39.386	31.7424	35.5642	15.4996	20.0646	17.7821	0.790255	0.896456	52.99	57.0068	54.9984
4	239	AZD6482	NA	PI3K	86.3452	85.3543	85.8498	46.5724	51.2151	48.8937	77.4489	81.688	79.5684	47.5463	50.296	48.9211	0.926833	1.00056	79.653	80.8635	80.2582	66.8213	59.8003	63.3108	90.9799	75.9119	83.4459	58.3645	48.6371	53.5008	1.03972	0.84505	66.5643	65.7803	66.1723	50.178	53.079	51.6285	93.5285	87.7958	90.6622	64.5464	71.3407	67.9436	1.37009	1.31601	59.6331	63.7271	61.6801
4	240	Foretinib	Exel2880, GSK1363089G, XL880	MET, VEGFR2	82.0987	77.8522	79.9755	54.552	43.2354	48.8937	80.3131	97.7277	89.0204	35.8602	40.6721	38.2662	1.1131	0.78264	74.0845	71.4213	72.7529	65.6108	60.7687	63.1897	55.5034	57.2201	56.3618	20.027	14.1143	17.0707	0.774701	0.270149	81.6177	86.1651	83.8914	49.9428	49.5508	49.7468	96.9257	91.83	94.3779	50.0022	51.9131	50.9577	1.125	1.02434	78.7898	68.6707	73.7303
[truncated: 67 more columns]
